# Supplementary material for: The Characteristics and Expression Analysis of the Tomato KWL Gene Family Under Biotic Stress
Source: Genes (Basel). 2024 Nov 29;15(12):1555. doi: 10.3390/genes15121555 (PMC11675693; doi:10.3390/genes15121555)
Supplement: Supplementary file 1 [file genes-15-01555-s001.zip]

Archive with 9 entries (9 files):
- Supplementary file S1 KWL protein sequences.pdf
- Supplementary file S2 promoter sequences.pdf
- Table S1 Primers used in this study.xlsx
- Table S2 Cis-Regulatory Elements in SlKWL Genes .xlsx
- Table S3 RNA-seq quanlity.xlsx
- Table S4 Gene expression (FPKM) of transcriptomic data.xlsx
- Table S5 Codon analysis results.xlsx
- Table S6 Gene to cluster.xlsx
- Table S7 The expression level of SlKWLs obtain from RNA-seq and RT-qPCR data.xlsx
