# Supplementary material for: The Characteristics and Expression Analysis of the Tomato KWL Gene Family Under Biotic Stress
Source: Genes (Basel). 2024 Nov 29;15(12):1555. doi: 10.3390/genes15121555 (PMC11675693; doi:10.3390/genes15121555)
Supplement: Supplementary file 1 [file genes-15-01555-s001.zip › Table S1 Primers used in this study.xlsx]

## Sheet: Sheet1
Table S1. List of primers used for this article
Gene id	Primer List
	Forward primer(5' to 3')	Reverse primer(5' to 3')
SlKWL2	GGACCATCGGAATGTGATAACC	CCACACTGCTTTAGAGGCATC
SlKWL3	GCATAAAGCCACCACCAGGAC	CTGGAGTGTCATCAGAATGG
SlKWL4	GAGTGGCAGTATCAGAGGCATAA	CTGGAGTGTCATCAGAATGG
SlKWL9	GGTGGTGATGGAGGTGGACCAT	CAGAAGCATCAACAATGTTGC
SlKWL12	GCTCGCCACCTGTCACCTCGTC	GCATGGACTTTGAAACGCGTGTT
Slactin	GTGCGAGTGTCCTGTCTGTTTCC	GAGACGCTTCGACCAAGGGATGG
