# Supplementary material for: The Characteristics and Expression Analysis of the Tomato KWL Gene Family Under Biotic Stress
Source: Genes (Basel). 2024 Nov 29;15(12):1555. doi: 10.3390/genes15121555 (PMC11675693; doi:10.3390/genes15121555)
Supplement: Supplementary file 1 [file genes-15-01555-s001.zip › Table S2 Cis-Regulatory Elements in SlKWL Genes .xlsx]

## Sheet: Sheet1
Table S2.Cis-acting element analysis of SlKWLs promoter
gene	Cis-acting element	Start position	End position	Sequence
Solyc01g010400.1.1	Myb	1136	1142	TAACTG
Solyc01g010400.1.1	W box	893	899	TTGACC
Solyc01g010400.1.1	Myc	1698	1705	TCTCTTA
Solyc01g010400.1.1	MYB	1166	1172	TAACCA
Solyc01g010400.1.1	TGACG-motif	1593	1598	TGACG
Solyc01g010400.1.1	MYC	215	221	CATTTG
Solyc01g010400.1.1	MYC	250	256	CATTTG
Solyc01g010400.1.1	MYC	728	734	CATTTG
Solyc01g010400.1.1	P-box	786	793	CCTTTTG
Solyc01g010400.1.1	P-box	941	948	CCTTTTG
Solyc01g010400.1.1	as-1	1593	1598	TGACG
Solyc01g010400.1.1	ARE	1868	1874	AAACCA
Solyc01g010400.1.1	ARE	1877	1883	AAACCA
Solyc01g010400.1.1	ERE	173	181	ATTTTAAA
Solyc01g010400.1.1	WUN-motif	1179	1187	AAATTACT
Solyc01g010400.1.1	WUN-motif	1397	1406	AAATTACTA
Solyc01g010400.1.1	WUN-motif	1399	1407	AAATTACT
Solyc01g010400.1.1	MYB-like sequence	1166	1172	TAACCA
Solyc01g094430.1.1	Myb-binding site	1153	1159	CAACAG
Solyc01g094430.1.1	Myb-binding site	1196	1202	CAACAG
Solyc01g094430.1.1	CGTCA-motif	410	415	CGTCA
Solyc01g094430.1.1	ARE	403	409	AAACCA
Solyc01g094430.1.1	ARE	640	646	AAACCA
Solyc01g094430.1.1	ARE	645	651	AAACCA
Solyc01g094430.1.1	ERE	616	624	ATTTTAAA
Solyc01g094430.1.1	ABRE	834	841	AACCCGG
Solyc01g094430.1.1	as-1	1430	1435	TGACG
Solyc01g094430.1.1	as-1	1777	1782	TGACG
Solyc01g094430.1.1	Myb	67	73	CAACTG
Solyc01g094430.1.1	Myb	123	129	CAACTG
Solyc01g094430.1.1	MBS	67	73	CAACTG
Solyc01g094430.1.1	MBS	123	129	CAACTG
Solyc01g094430.1.1	MYB	922	928	CAACCA
Solyc01g094430.1.1	MYB	1153	1159	CAACAG
Solyc01g094430.1.1	MYB	1196	1202	CAACAG
Solyc01g094430.1.1	MYB	1397	1403	CAACCA
Solyc01g094430.1.1	TGACG-motif	1430	1435	TGACG
Solyc01g094430.1.1	TGACG-motif	1777	1782	TGACG
Solyc01g094430.1.1	LTR	1223	1229	CCGAAA
Solyc01g094430.1.1	MYC	190	196	CATTTG
Solyc01g094430.1.1	MYC	781	787	CATGTG
Solyc01g094440.1.1	MYC	398	404	CATTTG
Solyc01g094440.1.1	MYC	1083	1089	CATTTG
Solyc01g094440.1.1	MYC	1409	1415	CATTTG
Solyc01g094440.1.1	MYC	1430	1436	CATTTG
Solyc01g094440.1.1	MYC	1525	1531	CATGTG
Solyc01g094440.1.1	MYC	1776	1782	CATTTG
Solyc01g094440.1.1	MYC	1891	1897	CAATTG
Solyc01g094440.1.1	MBS	520	526	CAACTG
Solyc01g094440.1.1	MYB	817	823	CAACCA
Solyc01g094440.1.1	MYB	1654	1660	CAACAG
Solyc01g094440.1.1	Myb	520	526	CAACTG
Solyc01g094440.1.1	Myb	1022	1028	TAACTG
Solyc01g094440.1.1	GARE-motif	1987	1994	TCTGTTG
Solyc01g094440.1.1	ERE	928	936	ATTTCATA
Solyc01g094440.1.1	ARE	238	244	AAACCA
Solyc01g094440.1.1	ARE	247	253	AAACCA
Solyc01g094440.1.1	P-box	455	462	CCTTTTG
Solyc01g094440.1.1	CGTCA-motif	651	656	CGTCA
Solyc01g094440.1.1	Myb-binding site	1654	1660	CAACAG
Solyc01g094450.1.1	MBS	96	102	CAACTG
Solyc01g094450.1.1	MBS	597	603	CAACTG
Solyc01g094450.1.1	Myb	96	102	CAACTG
Solyc01g094450.1.1	Myb	597	603	CAACTG
Solyc01g094450.1.1	Myb	805	811	TAACTG
Solyc01g094450.1.1	Myb	1939	1945	TAACTG
Solyc01g094450.1.1	STRE	1463	1468	AGGGG
Solyc01g094450.1.1	GARE-motif	1826	1833	TCTGTTG
Solyc01g094450.1.1	TC-rich repeats	1998	2007	GTTTTCTTAC
Solyc01g094450.1.1	CGTCA-motif	227	232	CGTCA
Solyc01g094450.1.1	CGTCA-motif	844	849	CGTCA
Solyc01g094450.1.1	CGTCA-motif	1316	1321	CGTCA
Solyc01g094450.1.1	MYB recognition site	1153	1159	CCGTTG
Solyc01g094450.1.1	P-box	31	38	CCTTTTG
Solyc01g094450.1.1	P-box	1747	1754	CCTTTTG
Solyc03g013300.1.1	Myb	1140	1146	TAACTG
Solyc03g013300.1.1	Myc	1711	1718	TCTCTTA
Solyc03g013300.1.1	MYB	1170	1176	TAACCA
Solyc03g013300.1.1	TGACG-motif	1307	1312	TGACG
Solyc03g013300.1.1	MYC	142	148	CATTTG
Solyc03g013300.1.1	MYC	742	748	CATTTG
Solyc03g013300.1.1	CGTCA-motif	1506	1511	CGTCA
Solyc03g013300.1.1	P-box	800	807	CCTTTTG
Solyc03g013300.1.1	MYB-like sequence	1170	1176	TAACCA
Solyc03g013300.1.1	WUN-motif	928	937	AAATTTCTT
Solyc03g013300.1.1	WUN-motif	1183	1191	AAATTACT
Solyc03g013300.1.1	as-1	1307	1312	TGACG
Solyc05g042020.1.1	P-box	383	390	CCTTTTG
Solyc05g042020.1.1	P-box	538	545	CCTTTTG
Solyc05g042020.1.1	P-box	1680	1687	CCTTTTG
Solyc05g042020.1.1	TCA-element	1779	1788	TCAGAAGAGG
Solyc05g042020.1.1	ARE	1463	1469	AAACCA
Solyc05g042020.1.1	WUN-motif	776	784	AAATTACT
Solyc05g042020.1.1	WUN-motif	992	1001	AAATTACTA
Solyc05g042020.1.1	WUN-motif	994	1002	AAATTACT
Solyc05g042020.1.1	MYB-like sequence	763	769	TAACCA
Solyc05g042020.1.1	as-1	1188	1193	TGACG
Solyc05g042020.1.1	MBS	1079	1085	CAACTG
Solyc05g042020.1.1	MYB	763	769	TAACCA
Solyc05g042020.1.1	TGACG-motif	1188	1193	TGACG
Solyc05g042020.1.1	Myb	733	739	TAACTG
Solyc05g042020.1.1	Myb	1079	1085	CAACTG
Solyc05g042020.1.1	MYC	325	331	CATTTG
Solyc05g042020.1.1	MYC	1623	1629	CATTTG
Solyc05g048780.1.1	MYB	480	486	CAACCA
Solyc05g048780.1.1	MYB	1766	1772	CAACAG
Solyc05g048780.1.1	TGACG-motif	1393	1398	TGACG
Solyc05g048780.1.1	MBS	279	285	CAACTG
Solyc05g048780.1.1	MBS	324	330	CAACTG
Solyc05g048780.1.1	Myb	279	285	CAACTG
Solyc05g048780.1.1	Myb	324	330	CAACTG
Solyc05g048780.1.1	Myc	353	360	TCTCTTA
Solyc05g048780.1.1	P-box	1467	1474	CCTTTTG
Solyc05g048780.1.1	Myb-binding site	1766	1772	CAACAG
Solyc05g048780.1.1	STRE	666	671	AGGGG
Solyc05g048780.1.1	STRE	1920	1925	AGGGG
Solyc05g048780.1.1	as-1	1393	1398	TGACG
Solyc05g048780.1.1	ARE	529	535	AAACCA
Solyc05g048780.1.1	ERE	890	898	ATTTTAAA
Solyc05g048790.1.1	MYC	1230	1236	CAATTG
Solyc05g048790.1.1	MYC	1816	1822	CATTTG
Solyc05g048790.1.1	MBS	1376	1382	CAACTG
Solyc05g048790.1.1	TGACG-motif	506	511	TGACG
Solyc05g048790.1.1	Myb	1376	1382	CAACTG
Solyc05g048790.1.1	Myc	1995	2002	TCTCTTA
Solyc05g048790.1.1	W box	352	358	TTGACC
Solyc05g048790.1.1	ARE	1801	1807	AAACCA
Solyc05g048790.1.1	ERE	135	143	ATTTTAAA
Solyc05g048790.1.1	ERE	176	184	ATTTTAAA
Solyc05g048790.1.1	ERE	206	214	ATTTTAAA
Solyc05g048790.1.1	as-1	506	511	TGACG
Solyc05g048790.1.1	CGTCA-motif	471	476	CGTCA
Solyc05g048790.1.1	CGTCA-motif	716	721	CGTCA
Solyc08g080950.1.1	MYC	701	707	CATGTG
Solyc08g080950.1.1	MYC	955	961	CATTTG
Solyc08g080950.1.1	CCAAT-box	186	192	CAACGG
Solyc08g080950.1.1	TCA	403	412	TCATCTTCAT
Solyc08g080950.1.1	TGACG-motif	1223	1228	TGACG
Solyc08g080950.1.1	MYB	312	318	TAACCA
Solyc08g080950.1.1	MYB	779	785	CAACCA
Solyc08g080950.1.1	MYB	1336	1342	CAACCA
Solyc08g080950.1.1	MYB	1388	1394	CAACAG
Solyc08g080950.1.1	as-1	1223	1228	TGACG
Solyc08g080950.1.1	WUN-motif	848	857	CAATTACAT
Solyc08g080950.1.1	MYB-like sequence	312	318	TAACCA
Solyc08g080950.1.1	TCA-element	391	400	CCATCTTTTT
Solyc08g080950.1.1	ARE	1911	1917	AAACCA
Solyc08g080950.1.1	STRE	1450	1455	AGGGG
Solyc08g080950.1.1	STRE	1576	1581	AGGGG
Solyc08g080950.1.1	Myb-binding site	1388	1394	CAACAG
Solyc08g080950.1.1	CGTCA-motif	408	413	CGTCA
Solyc08g150140.1.1	ABRE4	1576	1582	CACGTA
Solyc08g150140.1.1	TCA-element	858	867	CCATCTTTTT
Solyc08g150140.1.1	ARE	1798	1804	AAACCA
Solyc08g150140.1.1	MYC	981	987	CATTTG
Solyc08g150140.1.1	MYC	1505	1511	CATTTG
Solyc08g150140.1.1	TCA	745	754	TCATCTTCAT
Solyc11g069870.1.1	MYC	48	54	CATTTG
Solyc11g069870.1.1	MYB recognition site	388	394	CCGTTG
Solyc11g069870.1.1	ERE	1481	1489	ATTTCATA
Solyc11g069870.1.1	WUN-motif	888	897	CCATTTCAA
Solyc11g069870.1.1	ARE	581	587	AAACCA
Solyc11g069870.1.1	ARE	795	801	AAACCA
Solyc11g069870.1.1	TCA-element	664	673	CCATCTTTTT
Solyc11g069870.1.1	TC-rich repeats	502	511	GTTTTCTTAC
Solyc11g069870.1.1	TGA-element	1378	1384	AACGAC
Solyc11g069870.1.1	ABRE	1537	1542	ACGTG
Solyc11g069880.1.1	AuxRR-core	382	389	GGTCCAT
Solyc11g069880.1.1	CGTCA-motif	1196	1201	CGTCA
Solyc11g069880.1.1	as-1	770	775	TGACG
Solyc11g069880.1.1	ERE	61	69	ATTTCATA
Solyc11g069880.1.1	ERE	942	950	ATTTTAAA
Solyc11g069880.1.1	STRE	1071	1076	AGGGG
Solyc11g069880.1.1	Myb	182	188	TAACTG
Solyc11g069880.1.1	W box	1853	1859	TTGACC
Solyc11g069880.1.1	TGACG-motif	770	775	TGACG
Solyc11g069880.1.1	MYC	498	504	CATGTG
Solyc11g069880.1.1	MYC	573	579	CATTTG
Solyc01g010400.1.1	MYB	378	384	CAACCA
Solyc01g010400.1.1	MYB	965	971	CAACAG
Solyc01g010400.1.1	MYC	985	991	CATTTG
Solyc01g010400.1.1	Myb-binding site	965	971	CAACAG
Solyc01g010400.1.1	CGTCA-motif	1598	1603	CGTCA
Solyc01g010400.1.1	TGA-element	1000	1006	AACGAC
Solyc01g010400.1.1	ARE	374	380	AAACCA
Solyc01g010400.1.1	ARE	1841	1847	AAACCA
Solyc01g094430.1.1	Myb-binding site	1503	1509	CAACAG
Solyc01g094430.1.1	CGTCA-motif	1435	1440	CGTCA
Solyc01g094430.1.1	CGTCA-motif	1782	1787	CGTCA
Solyc01g094430.1.1	TCA-element	256	265	TCAGAAGAGG
Solyc01g094430.1.1	ARE	1941	1947	AAACCA
Solyc01g094430.1.1	MYB-like sequence	801	807	TAACCA
Solyc01g094430.1.1	TGA-element	19	25	AACGAC
Solyc01g094430.1.1	as-1	415	420	TGACG
Solyc01g094430.1.1	Myb	176	182	CAACTG
Solyc01g094430.1.1	Myb	1323	1329	CAACTG
Solyc01g094430.1.1	W box	714	720	TTGACC
Solyc01g094430.1.1	MBS	176	182	CAACTG
Solyc01g094430.1.1	MBS	1323	1329	CAACTG
Solyc01g094430.1.1	MYB	801	807	TAACCA
Solyc01g094430.1.1	MYB	1503	1509	CAACAG
Solyc01g094430.1.1	TGACG-motif	415	420	TGACG
Solyc01g094430.1.1	MYC	209	215	CATTTG
Solyc01g094430.1.1	MYC	872	878	CAATTG
Solyc01g094430.1.1	MYC	957	963	CAATTG
Solyc01g094440.1.1	MYC	861	867	CATGTG
Solyc01g094440.1.1	MYC	1044	1050	CATTTG
Solyc01g094440.1.1	MYC	1223	1229	CATGTG
Solyc01g094440.1.1	MYC	1851	1857	CATTTG
Solyc01g094440.1.1	LTR	355	361	CCGAAA
Solyc01g094440.1.1	TGACG-motif	656	661	TGACG
Solyc01g094440.1.1	MYB	500	506	TAACCA
Solyc01g094440.1.1	MYB	541	547	CAACAG
Solyc01g094440.1.1	MYB	1429	1435	CAACAG
Solyc01g094440.1.1	MYB	1979	1985	CAACCA
Solyc01g094440.1.1	MYB	1994	2000	CAACAG
Solyc01g094440.1.1	Myb	1152	1158	TAACTG
Solyc01g094440.1.1	Myb	1521	1527	TAACTG
Solyc01g094440.1.1	GARE-motif	1659	1666	TCTGTTG
Solyc01g094440.1.1	MYB-like sequence	500	506	TAACCA
Solyc01g094440.1.1	ARE	138	144	AAACCA
Solyc01g094440.1.1	ARE	211	217	AAACCA
Solyc01g094440.1.1	ARE	1952	1958	AAACCA
Solyc01g094440.1.1	as-1	656	661	TGACG
Solyc01g094440.1.1	ABRE	305	314	GCCGCGTGGC
Solyc01g094440.1.1	TGA-element	360	366	AACGAC
Solyc01g094440.1.1	Myb-binding site	541	547	CAACAG
Solyc01g094440.1.1	Myb-binding site	1429	1435	CAACAG
Solyc01g094440.1.1	Myb-binding site	1994	2000	CAACAG
Solyc01g094450.1.1	CCAAT-box	1159	1165	CAACGG
Solyc01g094450.1.1	MYC	1397	1403	CATTTG
Solyc01g094450.1.1	MYC	1479	1485	CATTTG
Solyc01g094450.1.1	MYC	1916	1922	CATTTG
Solyc01g094450.1.1	MYB	76	82	TAACCA
Solyc01g094450.1.1	MYB	117	123	CAACAG
Solyc01g094450.1.1	MYB	1410	1416	TAACCA
Solyc01g094450.1.1	MYB	1705	1711	CAACAG
Solyc01g094450.1.1	MYB	1833	1839	CAACAG
Solyc01g094450.1.1	MYB	1969	1975	CAACCA
Solyc01g094450.1.1	TGACG-motif	232	237	TGACG
Solyc01g094450.1.1	TGACG-motif	849	854	TGACG
Solyc01g094450.1.1	TGACG-motif	1321	1326	TGACG
Solyc01g094450.1.1	TCA	1511	1520	TCATCTTCAT
Solyc01g094450.1.1	W box	559	565	TTGACC
Solyc01g094450.1.1	as-1	232	237	TGACG
Solyc01g094450.1.1	as-1	849	854	TGACG
Solyc01g094450.1.1	as-1	1321	1326	TGACG
Solyc01g094450.1.1	ARE	1941	1947	AAACCA
Solyc01g094450.1.1	ARE	1989	1995	AAACCA
Solyc01g094450.1.1	MYB-like sequence	76	82	TAACCA
Solyc01g094450.1.1	MYB-like sequence	1410	1416	TAACCA
Solyc01g094450.1.1	ERE	1977	1985	ATTTTAAA
Solyc01g094450.1.1	Myb-binding site	117	123	CAACAG
Solyc01g094450.1.1	Myb-binding site	1705	1711	CAACAG
Solyc01g094450.1.1	Myb-binding site	1833	1839	CAACAG
Solyc03g013300.1.1	Myb	1616	1622	CAACTG
Solyc03g013300.1.1	Myb	1741	1747	TAACTG
Solyc03g013300.1.1	MBS	1616	1622	CAACTG
Solyc03g013300.1.1	MYB	304	310	CAACCA
Solyc03g013300.1.1	MYB	970	976	CAACAG
Solyc03g013300.1.1	TGACG-motif	1511	1516	TGACG
Solyc03g013300.1.1	MYC	990	996	CATTTG
Solyc03g013300.1.1	MRE	1407	1414	AACCTAA
Solyc03g013300.1.1	Myb-binding site	970	976	CAACAG
Solyc03g013300.1.1	CGTCA-motif	1312	1317	CGTCA
Solyc03g013300.1.1	ARE	300	306	AAACCA
Solyc03g013300.1.1	ARE	1316	1322	AAACCA
Solyc03g013300.1.1	ARE	1623	1629	AAACCA
Solyc03g013300.1.1	ARE	1941	1947	AAACCA
Solyc03g013300.1.1	TC-rich repeats	1735	1744	ATTCTCTAAC
Solyc03g013300.1.1	ERE	270	278	ATTTTAAA
Solyc03g013300.1.1	TGA-element	1005	1011	AACGAC
Solyc03g013300.1.1	as-1	1511	1516	TGACG
Solyc03g013300.1.1	STRE	811	816	AGGGG
Solyc05g042020.1.1	CGTCA-motif	1193	1198	CGTCA
Solyc05g042020.1.1	STRE	394	399	AGGGG
Solyc05g042020.1.1	ARE	1363	1369	AAACCA
Solyc05g042020.1.1	ARE	1436	1442	AAACCA
Solyc05g042020.1.1	ERE	1816	1824	ATTTTAAA
Solyc05g042020.1.1	ABRE	1530	1539	GCCGCGTGGC
Solyc05g042020.1.1	TGA-element	1585	1591	AACGAC
Solyc05g042020.1.1	TCA	1969	1978	TCATCTTCAT
Solyc05g042020.1.1	LTR	1580	1586	CCGAAA
Solyc05g042020.1.1	MYC	582	588	CATTTG
Solyc05g042020.1.1	MYC	1999	2005	CATTTG
Solyc05g048780.1.1	MYB	99	105	CAACCA
Solyc05g048780.1.1	MYB	1851	1857	TAACCA
Solyc05g048780.1.1	MBS	1769	1775	CAACTG
Solyc05g048780.1.1	Myb	1769	1775	CAACTG
Solyc05g048780.1.1	MYC	475	481	CATTTG
Solyc05g048780.1.1	MYC	1526	1532	CATTTG
Solyc05g048780.1.1	CGTCA-motif	1398	1403	CGTCA
Solyc05g048780.1.1	P-box	406	413	CCTTTTG
Solyc05g048780.1.1	STRE	974	979	AGGGG
Solyc05g048780.1.1	STRE	1249	1254	AGGGG
Solyc05g048780.1.1	ABRE	1660	1665	ACGTG
Solyc05g048780.1.1	TGA-element	1294	1300	AACGAC
Solyc05g048780.1.1	TC-rich repeats	1697	1706	GTTTTCTTAC
Solyc05g048780.1.1	ARE	834	840	AAACCA
Solyc05g048780.1.1	ARE	1797	1803	AAACCA
Solyc05g048780.1.1	ERE	385	393	ATTTCATA
Solyc05g048780.1.1	WUN-motif	263	272	CCATTTCAA
Solyc05g048780.1.1	MYB-like sequence	1851	1857	TAACCA
Solyc05g048790.1.1	MYC	1411	1417	CATGTG
Solyc05g048790.1.1	MYB	847	853	CAACAG
Solyc05g048790.1.1	TGACG-motif	476	481	TGACG
Solyc05g048790.1.1	TGACG-motif	721	726	TGACG
Solyc05g048790.1.1	Myb	601	607	TAACTG
Solyc05g048790.1.1	Myb	1730	1736	TAACTG
Solyc05g048790.1.1	TCA	663	672	TCATCTTCAT
Solyc05g048790.1.1	TCA	1145	1154	TCATCTTCAT
Solyc05g048790.1.1	TCA	1353	1362	TCATCTTCAT
Solyc05g048790.1.1	TCA	1359	1368	TCATCTTCAT
Solyc05g048790.1.1	STRE	334	339	AGGGG
Solyc05g048790.1.1	STRE	584	589	AGGGG
Solyc05g048790.1.1	ARE	178	184	AAACCA
Solyc05g048790.1.1	ARE	1957	1963	AAACCA
Solyc05g048790.1.1	WUN-motif	414	423	AAATTTCCT
Solyc05g048790.1.1	ABRE	1396	1401	ACGTG
Solyc05g048790.1.1	as-1	476	481	TGACG
Solyc05g048790.1.1	as-1	721	726	TGACG
Solyc05g048790.1.1	CGTCA-motif	511	516	CGTCA
Solyc05g048790.1.1	P-box	420	427	CCTTTTG
Solyc05g048790.1.1	Myb-binding site	847	853	CAACAG
Solyc08g080950.1.1	MYC	430	436	CATTTG
Solyc08g080950.1.1	LTR	146	152	CCGAAA
Solyc08g080950.1.1	Myb	1253	1259	TAACTG
Solyc08g080950.1.1	TGACG-motif	413	418	TGACG
Solyc08g080950.1.1	MYB	1433	1439	CAACAG
Solyc08g080950.1.1	as-1	413	418	TGACG
Solyc08g080950.1.1	TGA-element	1246	1252	AACGAC
Solyc08g080950.1.1	ERE	1732	1740	ATTTTAAA
Solyc08g080950.1.1	ARE	1026	1032	AAACCA
Solyc08g080950.1.1	ARE	1825	1831	AAACCA
Solyc08g080950.1.1	ARE	1973	1979	AAACCA
Solyc08g080950.1.1	STRE	876	881	AGGGG
Solyc08g080950.1.1	GARE-motif	1393	1400	TCTGTTG
Solyc08g080950.1.1	Myb-binding site	1433	1439	CAACAG
Solyc08g080950.1.1	P-box	1457	1464	CCTTTTG
Solyc08g080950.1.1	CGTCA-motif	1228	1233	CGTCA
Solyc08g080950.1.1	MYB recognition site	192	198	CCGTTG
Solyc08g150140.1.1	TCA-element	1542	1551	CCATCTTTTT
Solyc08g150140.1.1	TC-rich repeats	1883	1892	GTTTTCTTAC
Solyc08g150140.1.1	TC-rich repeats	1990	1999	ATTCTCTAAC
Solyc08g150140.1.1	ARE	1565	1571	AAACCA
Solyc08g150140.1.1	WUN-motif	1701	1709	AAATTACT
Solyc08g150140.1.1	MYB-like sequence	219	225	TAACCA
Solyc08g150140.1.1	MYB-like sequence	458	464	TAACCA
Solyc08g150140.1.1	ABRE	1583	1588	ACGTG
Solyc08g150140.1.1	ABRE3a	1582	1588	TACGTG
Solyc08g150140.1.1	MYB	219	225	TAACCA
Solyc08g150140.1.1	MYB	458	464	TAACCA
Solyc11g069870.1.1	Myb	1343	1349	TAACTG
Solyc11g069870.1.1	MYB	1592	1598	TAACCA
Solyc11g069870.1.1	MYB	1980	1986	TAACCA
Solyc11g069870.1.1	MYC	1676	1682	CATGTG
Solyc11g069870.1.1	CCAAT-box	394	400	CAACGG
Solyc11g069870.1.1	MYB-like sequence	1592	1598	TAACCA
Solyc11g069870.1.1	MYB-like sequence	1980	1986	TAACCA
Solyc11g069870.1.1	ARE	1557	1563	AAACCA
Solyc11g069880.1.1	CGTCA-motif	775	780	CGTCA
Solyc11g069880.1.1	as-1	1201	1206	TGACG
Solyc11g069880.1.1	MYB-like sequence	402	408	TAACCA
Solyc11g069880.1.1	MYB-like sequence	1216	1222	TAACCA
Solyc11g069880.1.1	WUN-motif	539	548	CCATTTCAA
Solyc11g069880.1.1	WUN-motif	1711	1719	AAATTACT
Solyc11g069880.1.1	ERE	853	861	ATTTTAAA
Solyc11g069880.1.1	MYB	402	408	TAACCA
Solyc11g069880.1.1	MYB	1216	1222	TAACCA
Solyc11g069880.1.1	TGACG-motif	1201	1206	TGACG
Solyc11g069880.1.1	LTR	1893	1899	CCGAAA
Solyc11g069880.1.1	MYC	119	125	CATTTG
Solyc11g069880.1.1	MYC	651	657	CAATTG
Solyc11g069880.1.1	MYC	1866	1872	CATTTG
Solyc11g069880.1.1	MYC	1873	1879	CATGTG
