# Supplementary material for: The Characteristics and Expression Analysis of the Tomato KWL Gene Family Under Biotic Stress
Source: Genes (Basel). 2024 Nov 29;15(12):1555. doi: 10.3390/genes15121555 (PMC11675693; doi:10.3390/genes15121555)
Supplement: Supplementary file 1 [file genes-15-01555-s001.zip › Table S3 RNA-seq quanlity.xlsx]

## Sheet: Sheet1
Table S3: Raw data, clean data, mapping rate statistics.
Samples	Total Reads	Clean Reads	Percentage of Clean Reads	Clean bases	%>Q20	%>Q30	Mapped Reads(%)	Unique alignments(%)
S9_0_1	39414444	39414444	1	5850412284	0.9961	0.9847	38,809,764(98.47)	35,591,947(90.3)
S9_0_2	43228758	43228758	1	6424578728	0.9964	0.9858	42,471,121(98.25)	39,207,843(90.7)
S9_0_3	45783436	45783436	1	6794279304	0.9963	0.9856	45,001,874(98.29)	41,392,459(90.41)
S9_12_1	46277668	46277668	1	6873673356	0.9968	0.9876	45,781,251(98.93)	43,363,221(93.7)
S9_12_2	54835300	54835300	1	8110290096	0.9956	0.9833	54,277,457(98.98)	50,544,179(92.17)
S9_12_3	53942684	53942684	1	8001407116	0.9964	0.9861	53,428,678(99.05)	49,643,766(92.03)
S9_24_1	44911004	44911004	1	6670392776	0.996	0.9845	44,584,753(99.27)	42,201,101(93.97)
S9_24_2	36313388	36313388	1	5397801068	0.9962	0.9851	36,068,281(99.33)	34,234,107(94.27)
S9_24_3	55478770	55478770	1	8201272922	0.9964	0.986	55,035,528(99.2)	41,175,556(74.22)
S9_48_1	59560528	59560528	1	8841692608	0.9962	0.9853	58,853,340(98.81)	52,444,859(88.05)
S9_48_2	44510336	44510336	1	6626056960	0.9961	0.9846	44,015,740(98.89)	36,947,643(83.01)
S9_48_3	43018702	43018702	1	6396929664	0.9959	0.9841	42,716,256(99.3)	38,742,750(90.06)
CLN_0_1	38508800	38508800	1	5705813196	0.9966	0.9869	37,819,410(98.21)	33,733,068(87.6)
CLN_0_2	51790582	51790580	1	7690185342	0.9966	0.9869	50,902,755(98.29)	46,034,815(88.89)
CLN_0_3	58137484	58137484	1	8626579010	0.9964	0.986	57,237,076(98.45)	51,784,777(89.07)
CLN_12_1	54112636	54112636	1	8027947192	0.9963	0.9855	52,590,299(97.19)	47,014,331(86.88)
CLN_12_2	61005246	61005246	1	8989974624	0.997	0.9885	60,100,673(98.52)	53,786,938(88.17)
CLN_12_3	56944714	56944714	1	8431046564	0.9965	0.9865	55,906,090(98.18)	50,211,423(88.18)
CLN_24_1	50627940	50578528	0.999	7512013908	0.9928	0.9778	49,445,287(97.76)	46,343,715(91.63)
CLN_24_2	42567400	42567400	1	6333732740	0.9963	0.9856	42,064,655(98.82)	39,733,341(93.34)
CLN_24_3	38302260	38302260	1	5693922676	0.9962	0.9849	37,849,412(98.82)	35,558,539(92.84)
CLN_48_1	42771652	42771652	1	6353595114	0.9964	0.9859	41,922,238(98.01)	39,112,786(91.45)
CLN_48_2	62433792	62433792	1	9270054988	0.9962	0.9852	61,298,102(98.18)	52,804,705(84.58)
CLN_48_3	76414918	76414918	1	11303888792	0.9971	0.9887	75,200,720(98.41)	70,733,906(92.57)
