# Supplementary material for: The Characteristics and Expression Analysis of the Tomato KWL Gene Family Under Biotic Stress
Source: Genes (Basel). 2024 Nov 29;15(12):1555. doi: 10.3390/genes15121555 (PMC11675693; doi:10.3390/genes15121555)
Supplement: Supplementary file 1 [file genes-15-01555-s001.zip › Table S4 Gene expression (FPKM) of transcriptomic data.xlsx]

## Sheet: Sheet1
Gene_ID	R0_1	R0_2	R0_3	R12_1	R12_2	R12_3	R24_1	R24_2	R24_3	R48_1	R48_2	R48_3	S0_1	S0_2	S0_3	S12_1	S12_2	S12_3	S24_1	S24_2	S24_3	S48_1	S48_2	S48_3
Solyc00g005280.1	0	0	0	0	0	0	0	0	0	0	0	0	0	0	0	0	0	0	0	0	0	0	0	0
Solyc00g006650.1	0	0	0	0	0	0	0	0	0	0	0	0	0	0	0	0	0	0	0	0	0	0	0	0
Solyc00g007330.1	0	0	0	0	0	0	0	0	0	0	0	0	0	0	0	0	0	0	0	0	0	0	0	0
Solyc00g007340.1	0	0	0	0	0	0	0	0	0	0	0	0	0	0	0	0	0	0	0	0	0	0	0	0
Solyc00g007350.1	0	0	0	0	0	0	0	0	0	0	0	0	0	0	0	0	0	0	0	0	0	0	0	0
Solyc00g007450.1	0	0	0	0	0	0	0	0	0	0	0	0	0	0	0	0	0	0	0	0	0	0	0	0
Solyc00g007920.1	0	0	0	0	0	0	0	0	0	0	0	0	0	0	0	0	0	0	0	0	0	0	0	0
Solyc00g007930.1	0	0	0	0	0	0	0	0	0	0	0	0	0	0	0	0	0	0	0	0	0	0	0	0
Solyc00g007940.1	0	0	0	0	0	0	0	0	0	0	0	0	0	0	0	0	0	0	0	0	0	0	0	0
Solyc00g011560.1	0	0	0.007717	0	0	0	0	0	0	0	0	0	0	0	0	0	0	0	0	0	0	0	0	0
Solyc00g011660.1	0.034149	0	0.088669	0	0.042888	0.022834	0.108803	0.174178	0	0	0.05759	0.081185	0.029993	0	0.096324	0.232124	0.045689	0.093802	0.23551	0.231584	0.023177	0.487605	0.361793	0.059976
Solyc00g011670.1	0	0	0	0	0	0	0	0	0	0	0	0	0	0	0	0	0	0	0	0	0	0	0	0
Solyc00g012540.1	0	0	0	0	0	0	0	0	0	0	0	0	0	0	0	0	0	0	0	0	0	0	0	0
Solyc00g013100.1	0	0.04767	0.055656	0.214893	0.102709	0.353165	0	0.038094	0	0.066119	0.470224	0.416103	0	0	0	0	0.047396	0.05416	0	0	0	0.654493	5.07379	0.969618
Solyc00g013110.1	0	0.072977	0.063518	0.15906	0.107529	0.294467	0	0.063175	0.070937	0.495525	0.707008	1.37935	0	0	0	0.064411	0.01699	0.028407	0.032109	0.055285	0.093943	1.06594	7.29132	1.88453
Solyc00g013170.1	0.332769	0.409568	0.669046	0.967915	1.21736	1.27236	0.210049	0.098307	0.126394	0.393658	2.04665	2.95822	0.129412	0.254944	0.205714	0.674425	0.46678	0.517461	0.440683	0.596498	0.746933	5.69083	16.1844	5.31953
Solyc00g013180.1	1.95321	1.72064	1.75945	2.16728	2.82418	2.69396	0.600116	0.565363	0.361517	1.75815	4.08713	4.72606	1.09689	0.895059	0.971678	0.475052	0.322708	0.780324	0.255793	0.641435	1.96396	6.19352	30.6496	9.25135
Solyc00g014290.1	0	0	0	0	0	0	0	0	0	0	0	0	0	0	0	0	0	0	0	0	0	0	0	0
Solyc00g014790.2	0.481265	0.260561	0.304709	0.553143	0.59423	0.874535	0.159828	0.049281	0	0.793341	1.97406	2.89884	0.050148	0	0.049158	0.259722	0.078433	0.493768	0.068019	0.106073	0.477341	2.22984	14.8438	4.02577
Solyc00g014800.1	0.129516	0.095239	0.135918	0.329497	0.097053	0.695403	0.032288	0.098356	0.107762	0.525798	1.13333	1.29787	0	0.1509	0.104807	0	0.043906	0.097241	0.036962	0.068019	0.136429	1.60513	10.6979	3.52408
Solyc00g014810.1	0	0	0.208074	0.150373	0	0.687745	0	0	0	0.276677	0.509109	2.20221	0	0	0	0	0.169323	0.229842	0	0	0	0.729423	10.3291	4.1533
Solyc00g014850.1	2.59925	1.82824	2.23702	3.22049	2.60477	3.83877	1.178	0.60709	0.913147	5.04279	8.8448	10.595	1.58287	1.18331	1.23072	0.604713	0.497117	0.800835	0.508481	0.416747	3.65621	16.967	73.1175	21.5031
Solyc00g014860.1	0.061456	0.298455	0	0.3391	0	0.455695	0.19053	0	0.168837	0	0.822758	0.914686	0	0	0	0	0	0	0	0	0	1.9709	8.79349	2.35858
Solyc00g015600.1	0	0.100123	0	0.052691	0.108585	0.134742	0.306981	0.134266	0.370645	0.108578	0	0.078869	0	0	0	0	0	0	0	0	0	0	0	0
Solyc00g016590.1	0	0	0	0	0	0	0	0	0	0	0	0	0	0	0	0	0	0	0	0	0	0	0	0
Solyc00g019730.1	5.36028	3.80933	3.95462	4.09998	4.50662	5.1912	0.461041	0.557536	0.480018	4.6025	9.60528	9.72513	2.17883	2.27818	2.2867	0.69781	0.955553	1.13006	0.599146	0.527091	5.56665	11.0781	41.5977	13.7471
Solyc00g019750.1	2.08971	1.88207	2.14126	1.7365	2.72269	2.60344	0.278155	0.486895	0.323001	2.79577	5.41495	9.98362	1.93252	0.541709	1.53198	0.777182	0.293397	0.480399	0.332602	0.347306	3.26476	9.1625	34.1173	10.4867
Solyc00g019950.1	1.4399	1.62247	1.32959	4.20475	3.12441	4.06083	0.688176	0.329072	0.376221	5.75765	8.7147	11.6712	0.945494	0.500705	1.18979	0.646324	1.18549	0.879925	0.220885	0.873088	3.30271	11.464	97.4104	32.6758
Solyc00g019970.2	2.0961	2.1008	1.80873	2.57335	2.85062	3.80062	0.539751	0.585859	0.394404	4.26752	9.47262	11.1626	0.584852	0.89081	0.536458	0.640433	0.269379	0.791191	0.573118	0.434589	3.23793	12.8302	106.102	32.018
Solyc00g019980.2	0.341633	0.113151	0.163994	2.90718	1.75302	3.43017	0.489167	0.435308	0.309219	3.89882	7.9588	11.8083	0.227247	0.175172	0.233714	0.852492	0.513832	0.606367	0.303377	0.517258	0.907246	8.0377	35.4398	13.2513
Solyc00g019990.1	0.335326	0.152576	0.171712	1.97672	0.752118	2.39536	0.210641	0.386207	0.067617	3.16187	6.97407	5.53849	0.138368	0	0.514852	0.394195	0.486706	0.537526	0.103435	0.341444	1.1686	5.33218	20.0355	9.72351
Solyc00g020000.1	0.595713	0.360856	0.725851	3.53864	3.50239	5.46796	1.09026	0.419241	0.267912	5.76372	10.3952	15.39	0	0	0.160029	1.91184	1.21665	1.26665	0.467824	0.807296	1.70244	14.1679	52.5651	17.3887
Solyc00g020010.1	1.27164	1.19267	0.630741	6.60347	4.02072	7.0782	1.53758	1.33047	1.39173	9.21439	20.7492	23.0134	0.509182	0.560175	0.36412	2.52244	2.03574	1.8463	0.830269	0.898432	3.08267	19.4107	69.2984	24.0086
Solyc00g020020.2	0.524815	0.722035	0.923732	3.60702	2.44406	4.75325	1.10179	1.18566	0.768921	5.38587	12.5682	17.7708	0.166564	0.096056	0.243744	1.58327	0.638272	2.32862	0.836073	1.66823	1.42601	15.8888	55.9166	20.9385
Solyc00g020030.1	1.05041	0.956575	0.476063	1.62366	2.00535	3.85517	0.972198	1.14627	0.653965	7.17096	10.554	17.4381	0.101152	0.240455	0.086369	1.7884	0.791823	2.31274	0.418768	1.11986	0.44819	14.6585	62.7307	19.4754
Solyc00g020040.1	0.601304	0.315652	0.313727	8.49701	3.10147	5.80701	0.900804	0.739703	0.406587	11.5839	53.5014	60.5073	0.446575	0.114523	0.147526	0.50962	0.283617	1.37946	0.292841	1.69014	1.86567	90.2221	375.55	153.206
Solyc00g021630.1	2.91197	1.90248	1.56854	5.22057	4.63161	5.16306	0.736493	0.5497	0.396166	4.94665	17.1081	14.8671	1.33119	1.07311	0.484373	0.884538	0.409574	1.67629	0.707078	0.908682	5.13551	52.6093	225.79	82.4494
Solyc00g021640.2	2.72121	2.92829	2.89359	6.71272	5.43261	7.48169	1.1341	1.04096	1.17204	7.21825	17.7278	21.802	0.965364	0.705132	0.518005	0.824497	0.717623	0.795706	0.496192	1.06295	2.38079	20.0672	87.2041	27.8824
Solyc00g021650.1	0.452397	0.227863	0.718051	1.48759	0.536986	1.83956	0.625607	0.178219	0	2.43268	5.42327	5.17486	0.066012	0.202862	0.430079	0.191233	0.205107	0.675004	0.227177	0.094121	1.36265	8.22564	24.5108	8.21359
Solyc00g021660.1	0	0	0	0	0.067135	0.149212	0	0	0	0	0	0.15437	0	0	0	0	0	0	0	0	0	0.164792	0.676639	0
Solyc00g022070.1	0	0	0	0.743552	0.30487	0.670705	0	0	0	0.820516	1.78031	1.76635	0.118352	0.082531	0	0	0	0.08846	0	0.116981	0.219428	2.94222	21.5671	5.94293
Solyc00g022080.1	0	0.107794	0	1.29528	0.645299	0.629444	0	0.025432	0.010332	0.605984	1.55129	3.59575	0.049159	0	0.087959	0.142484	0.040567	0	0	0.060044	0.08832	3.55895	28.3391	7.588
Solyc00g022090.1	0	0.154868	0.190267	1.45876	1.15088	2.5073	0.564917	0.179799	0.26874	1.66726	4.13253	3.84582	0.086151	0.156516	0.182807	0.451503	0.151493	0.411325	0.117175	0.29053	1.39285	7.13077	50.2751	10.8101
Solyc00g022100.1	11.5092	9.84022	12.4856	23.9723	23.4085	22.932	4.5553	2.91555	3.85888	18.1333	32.4439	47.9584	5.40101	5.29677	4.56814	4.41537	2.80298	4.15204	3.67731	2.68709	13.7367	38.8447	230.36	84.0548
Solyc00g023570.1	0.075307	0.014199	0	0.73895	0.702471	0.843973	0.063562	0	0	0.356276	1.38781	2.38987	0	0	0	0.07715	0.011346	0.781906	0.139605	0	0.224279	3.13211	28.3859	5.61612
Solyc00g023580.1	0.098793	0.136819	0.3773	1.92102	0.379462	0.728841	0.155428	0	0.211704	0.366528	2.08296	3.89811	0	0	0	0.005882	0.334352	0	0.018796	0.161932	0.094482	2.47677	27.2483	5.9493
Solyc00g023590.2	0.141111	0.124603	0.140613	0.714803	0.396527	0.850031	0.028501	0	0	0.761246	1.11061	1.71968	0	0.13866	0	0.157082	0.140354	0.030518	0.036387	0.030075	0.202046	2.74324	19.9959	4.54033
Solyc00g023600.1	0.409349	0.27498	0.135767	1.24195	1.15111	1.12505	0.052297	0.093049	0.011115	0.764192	1.90196	4.55392	0.221233	0.012674	0.220616	0.202844	0.001655	0.223542	0	0.022051	0.263267	2.4941	25.5139	5.99205
Solyc00g023700.2	0	0.026163	0.023095	0.14194	0.105133	0.095276	0	0.020886	0.028367	0.126999	0.341124	0.346433	0.034056	0	0.017966	0.03824	0.062958	0.086508	0.014742	0.047202	0.027232	0.450266	2.36028	0.68015
Solyc00g023710.1	0.024609	0.024474	0.039217	0.17542	0.100194	0.22167	0.04189	0.029151	0.021375	0.185114	0.374808	0.390462	0.008206	0	0	0.043953	0.001299	0.081103	0.018442	0	0.099895	0.562743	2.76375	0.873641
Solyc00g025290.1	4.36292	4.038	3.01105	19.5983	6.84183	17.3846	2.03384	1.36612	2.2294	18.5543	48.6101	30.474	2.52514	1.37865	1.45481	1.76088	2.67182	3.39428	1.89373	3.5572	11.1475	107.766	413.5	157.134
Solyc00g025300.1	0.033434	0	0.086388	0.856744	0.487827	0.7103	0.124718	0.105887	0	1.26721	2.04764	2.87507	0	0	0.004881	0.122292	0.136455	0.049071	0	0	0.082868	4.75823	25.5567	5.93669
Solyc00g025400.2	0	0.051253	0.126531	0.165625	0.081588	0.296347	0	0	0.034326	0.272068	0.453145	0.810839	0.038191	0.025488	0.041781	0.009794	0.034901	0.025437	0	0.118577	0.189315	0.981973	6.65438	2.08719
Solyc00g028960.1	2.17852	1.66554	1.16358	0.751821	1.07602	1.13119	0.087003	0.759875	0.357179	1.95383	5.08018	0.048307	0.906452	0.290968	0.140481	0.383687	0.320333	0	0.772713	0.7194	0.565021	0.699727	0	1.49519
Solyc00g032030.1	0	0	0	0	0	0	0	0	0	0	0	0	0	0	0	0	0	0	0	0	0	0	0	0
Solyc00g036520.1	0	0.014835	0.038218	0.164767	0.105812	0.142619	0.051319	0.032144	0.077686	0.298466	0.535827	0.852484	0	0.016247	0.021768	0.030216	0	0.048708	0.005587	0	0	0.572915	4.54025	1.16506
Solyc00g036530.1	0	0.107632	0.06673	0.177588	0.10602	0.172524	0.05932	0	0	0.142836	0.299875	0.576071	0	0	0	0.136722	0	0.019168	0	0	0.101907	0.372982	2.63905	0.712623
Solyc00g047180.1	0	0.021391	0	0.016716	0.071688	0.050645	0	0	0	0.098302	0.160187	0.137766	0.078805	0.023031	0	0.011981	0	0.010742	0	0	0.043818	0.417854	1.73397	1.02584
Solyc00g047190.1	0	0	0.004986	0.056922	0	0.141206	0	0	0	0.075055	0.358761	0.383169	0	0.036407	0.005	0.012548	0	0.004014	0	0.025974	0	0.678481	2.89036	0.924524
Solyc00g047200.1	2.43981	2.01912	1.07075	1.93872	2.31806	2.23984	0.429674	0.375713	0.34072	2.45317	5.76424	5.34039	1.03296	0.924908	1.07719	0.407933	0.463545	0.364124	0.27452	0.206688	3.93582	6.42752	56.4492	21.7007
Solyc00g049210.1	0.531375	0.621853	0.422871	1.09829	1.03107	1.28517	0.215024	0.237182	0.232023	0.939698	2.49042	2.53949	0.382836	0.306283	0.164308	0.182212	0.159877	0.187175	0.162529	0.15503	1.25031	5.02796	24.9803	7.00683
Solyc00g049220.1	0.542131	0.276416	0.517772	0.523082	0.286843	0.748204	0.066685	0.169225	0.148523	0.415991	1.12151	0.528415	0.025537	0.037878	0	0	0.098791	0.102643	0.006693	0.237183	0.338346	2.17072	14.2442	3.12303
Solyc00g052430.2	0.763881	0.683028	0.5493	0.822215	0.747647	1.02316	0.132099	0.164829	0.115525	1.05611	1.92171	2.11862	0.32209	0.360583	0.218465	0.167619	0.146383	0.218401	0.151325	0.111642	1.21557	3.31637	17.0752	6.13153
Solyc00g052530.2	0	0	0	0.121134	0.345708	0.502822	0	0	0.051039	0.540839	1.31498	1.22539	0	0	0	0	0	0	0.044182	0	0	2.78457	9.7064	3.59998
Solyc00g052540.1	0	0	0	0.059505	0.048916	0.118717	0	0.041799	0	0.138257	0.262884	0.418372	0	0	0	0	0	0	0	0	0.036381	0.483068	3.21077	0.907416
Solyc00g069880.2	0.010059	0.055681	0.01359	0.137864	0.146585	0.11813	0.027853	0.044685	0.028609	0.114776	0.182551	0.33484	0	0.005134	0	0	0.014066	0.029884	0	0	0.029214	0.318005	1.20502	0.514141
Solyc00g072800.2	0.030063	0	0.011409	0.120072	0.034091	0.1148	0	0.016787	0.019176	0.131209	0.855935	0.593798	0	0	0	0.030543	0.013803	0.01398	0.0166	0.006946	0.007562	1.5063	12.7447	2.84812
Solyc00g076250.1	0	0	0	0	0	0	0	0	0	0	0	0	0	0	0	0	0	0	0	0	0	0	0	0
Solyc00g094520.1	1.80317	1.74833	3.95182	15.5811	9.13154	17.0659	1.79606	0.834867	0.918608	11.4304	32.7337	28.3031	1.30079	0.992948	1.41665	1.33525	0.980982	3.39716	1.58575	2.5212	6.05798	118.836	479.206	120.544
Solyc00g094530.1	2.82772	1.6332	2.07527	12.5112	4.8441	12.0492	1.03335	0.78476	0.819267	6.97827	24.4028	25.2709	1.33928	1.34199	0.522259	1.52826	1.13031	1.76904	1.04005	2.58137	4.80234	79.9198	275.085	84.6357
Solyc00g094540.1	3.35537	2.02528	1.8125	8.60402	4.66266	9.78079	0.727227	0.437184	0.707526	5.8113	19.1581	16.9515	1.42383	1.37604	1.26047	1.59767	1.05041	1.38524	0.848127	3.57068	5.8184	64.3042	239.545	66.983
Solyc00g094550.1	0.876855	0.596063	0.111954	1.2249	0.914853	1.16533	0.024387	0	0.181261	0.544246	2.06187	1.34866	0.19289	0.208115	0.092552	0	0.092315	0.006233	0	0.117509	0.766193	4.07301	16.2089	5.19402
Solyc00g112190.2	0.022404	0.007656	0.024715	0.036716	0.056545	0.04195	0	0	0.009808	0.061135	0.07002	0.134381	0.009595	0	0.008426	0.018792	0.013949	0	0	0.015673	0	0.144895	0.51501	0.216484
Solyc00g118680.2	4.58748	4.37767	5.60192	6.58235	7.19906	9.4243	2.20281	1.53895	1.30216	6.18508	10.2354	15.2076	2.46486	2.67421	2.07815	1.31007	1.23199	1.74254	1.52293	1.91995	3.68917	17.6118	65.2278	19.1986
Solyc00g118690.1	3.8111	3.9383	3.42983	8.1635	4.26989	7.58364	0.543062	0.980997	1.11687	3.7773	8.58552	8.02696	1.88126	1.73208	1.92272	1.03618	1.31928	1.75229	1.08993	1.6346	4.97603	24.391	95.7237	23.7041
Solyc00g125980.1	6.47057	8.36351	8.44684	19.4295	10.2991	25.5805	5.03749	7.11592	5.42547	13.2675	26.6416	20.7622	3.60936	2.63043	3.1516	5.32887	6.98915	7.77213	6.27759	6.96465	6.51878	49.3319	116.307	37.1768
Solyc00g125990.1	1.97751	1.70236	1.68321	4.39423	3.18159	4.55456	0.543877	0.286383	0.362455	3.03277	7.67519	8.88796	1.06649	0.383637	0.729635	0.475234	0.29528	0.714269	0.336133	0.340719	2.37975	10.5965	55.1781	15.1068
Solyc00g126000.1	1.27282	1.40402	1.64089	6.40411	3.93138	6.25244	1.41043	1.13905	0.904681	4.5907	10.0773	6.50459	0.891446	0.330104	0.471273	0.733565	0.751433	1.34167	0.997659	1.27266	1.96882	19.0745	66.3172	23.1184
Solyc00g126010.1	1.85184	1.719	2.14427	4.69952	4.79058	7.90483	0.901016	0.857162	1.12627	3.69186	10.3603	10.818	0.643835	0.631576	0.453415	2.72435	1.97188	1.53322	0.989397	1.04924	1.72731	18.7988	70.1065	21.8428
Solyc00g142160.1	0.623013	0.448989	0.998874	1.4852	0.658122	1.29448	0.137068	0.203489	0.079339	1.48873	5.45514	5.4826	0.259085	0.361202	0.084864	0.424158	0.140851	0.221078	0.094198	0.471081	0.471962	12.7297	46.0645	13.6854
Solyc00g142170.2	0.347094	0.505491	0.37826	1.00269	0.713718	1.09325	0.131509	0.169027	0.11977	1.18099	2.49178	3.4377	0.110846	0.206864	0.135962	0.086863	0.079665	0.252185	0	0.31753	0.462683	7.0969	28.5677	8.20208
Solyc00g153980.1	0	0	0.028725	0.197113	0.012703	0.234384	0	0	0.055079	0.151773	0.192314	0.267553	0	0	0	0	0	0	0.015979	0	0.059511	0.58514	3.3281	0.846471
Solyc00g164580.1	0	0	0.0215	0.278252	0.23064	0.053413	0.03771	0	0	0.188977	0.257918	0.397901	0	0	0	0.0377	0.028648	0.024348	0	0	0.037687	0.306128	1.4937	0.565158
Solyc00g180440.1	5.05848	3.81877	3.22951	4.9338	5.84977	4.26188	1.71364	0.838573	1.53494	2.60054	2.10412	1.60918	2.9421	1.34406	1.47629	4.58092	1.34458	3.59338	1.25841	1.28676	3.57164	1.90999	4.60864	1.48604
Solyc00g181240.1	0.676159	0.084604	0.04213	1.55601	0.623554	0.812304	0.244201	0	0.005002	1.31138	1.63302	2.23087	0	0	0	0.067911	0.256021	0	0	0	0.34641	1.03349	5.48579	1.46837
Solyc00g181250.2	0	0	0.119095	0.539564	0.163905	0.6922	0	0.320229	0.063478	1.08651	1.2008	1.85683	0	0	0	0.203177	0.081619	0.245408	0.053032	0.297907	0.182869	0.811339	2.94072	1.4404
Solyc00g198360.1	0	0	0	0	0	0	0	0	0	0	0	0	0	0	0	0	0	0	0	0	0	0	0	0
Solyc00g210860.1	0.090062	0.031717	0.04191	0.054239	0.108851	0.043895	0	0	0.024785	0.237263	0.285402	0.47762	0	0	0	0.11951	0	0.015648	0	0.035934	0	0.608874	3.48015	1.63776
Solyc00g230060.1	0	0	0.022222	0.727065	0.435817	0.687798	0	0.061051	0.105351	0.362441	1.30556	1.79566	0	0.01397	0.093351	0.047749	0.035954	0.099468	0	0.081017	0.076196	3.01745	15.5203	3.63737
Solyc00g230070.1	0	0.13223	0.115248	0.735625	0.364523	0.559457	0.042647	0	0.056839	0.440656	1.64876	1.72773	0.072008	0.116596	0.04883	0.012986	0.056186	0.046963	0	0	0.033454	3.48709	17.2304	4.22992
Solyc00g230080.1	0.059497	0.068543	0	0.605035	0.404002	0.375286	0.033554	0.031527	0.042779	0.643945	0.879619	1.2765	0	0	0.017493	0	0.029313	0.125841	0.024257	0.054135	0.098341	1.89821	10.0609	2.85266
Solyc00g244280.1	0.528306	0.410678	0.212471	2.23156	0.789471	2.03867	0.100293	0.039468	0.178206	1.08117	4.32446	2.60092	0.124989	0.186782	0.142766	0.191179	0.399376	0.214807	0.174141	0.460672	0.539893	7.81191	30.0264	8.20627
Solyc00g244290.1	2.54189	3.11272	2.74401	9.06766	4.57217	11.3951	1.51222	1.26383	1.79848	8.41277	18.7282	16.3761	1.26363	1.07529	0.864654	2.06166	2.82067	2.44501	1.45701	2.32695	3.60723	28.4053	90.6739	31.4123
Solyc00g244300.1	4.67993	6.07602	6.87664	14.2602	11.3701	17.4831	2.66628	3.76351	3.6924	11.9193	21.2798	25.6604	3.15876	2.4004	1.93301	5.14412	4.64205	5.12456	2.86375	4.21933	5.55023	35.3347	94.1899	25.6029
Solyc00g254910.1	0	0	0.009052	0.011155	0.01008	0.003072	0.011302	0	0	0	0	0.007748	0	0.022445	0	0.0139	0	0.010132	0	0	0	0.010068	0	0.026057
Solyc00g266110.1	0	0	0	0	0	0	0	0	0	0	0	0	0	0	0	0	0	0	0	0	0	0	0	0
Solyc00g277510.1	160.115	95.5362	95.8129	55.2152	86.9659	46.4579	11.5042	9.06824	9.13555	10.2809	80.339	15.8251	108.285	46.9906	48.7915	24.7828	38.6474	30.7627	10.7658	10.3193	558.771	42.4143	63.8866	19.3576
Solyc00g281110.1	0.04346	0.081694	0.008968	0.573603	0.391105	0.508827	0	0.19818	0	0.655406	1.18823	2.21467	0.042702	0.000996	0.139742	0.069453	0.003317	0.08894	0.022764	0.072207	0.231451	2.05752	15.5599	3.72899
Solyc00g284510.1	0	0	0	0	0	0	0	0	0	0	0	0	0	0	0	0	0	0	0	0	0	0	0	0
Solyc00g308530.1	0	0	0	0	0	0	0	0	0	0	0	0	0	0	0	0	0	0	0	0	0	0	0	0
Solyc00g309530.1	0	0	0	0.089893	0.163792	0.113089	0	0.016116	0	0.114029	0.146629	0.230534	0	0	0	0	0.024455	0	0	0.055767	0.026973	0.22384	1.04524	0.573984
Solyc00g316530.1	0.442736	0.507127	0.567519	1.48959	0.636793	1.24946	0.332542	0.323416	0.502711	2.18497	3.53321	3.83447	0.276664	0.193268	0.248758	0.561309	0.6956	0.531594	0.435726	0.299497	1.0345	3.99432	10.6594	5.06111
Solyc00g320430.1	1.56236	1.00859	1.6206	2.52541	2.51521	2.71373	0.164514	0.47582	0.253053	2.43724	4.96175	8.7376	0.772978	0.659188	0.820262	0.911098	0.134144	0.479992	0.052279	0.388417	1.07325	9.91533	49.7344	13.3048
Solyc00g322630.1	0	0	0	0	0	0	0	0	0	0	0	0	0	0	0	0	0	0	0	0	0	0	0	0
Solyc00g500001.1	0	0	0	0	0	0	0	0	0	0	0	0	0	0	0	0	0	0	0	0	0	0	0	0
Solyc00g500002.1	0.009631	0	0	0	0	0	0	0	0.045604	0	0	0	0	0	0	0	0	0	0	0	0	0	0	0
Solyc00g500003.1	0	0	0	0	0	0	0	0	0	0	0.012128	0.068439	0	0	0	0	0	0	0	0	0.031827	0	0	0
Solyc00g500004.1	0	0	0	0	0	0	0	0	0	0	0	0	0	0	0	0	0	0	0	0	0	0	0	0
Solyc00g500005.1	0	0	0	0	0	0	0	0	0	0	0	0	0	0	0	0	0	0	0	0	0	0	0	0
Solyc00g500006.1	0	0	0	0	0	0	0	0	0	0	0	0	0	0	0	0	0	0	0	0	0	0	0	0
Solyc00g500007.1	0	0	0	0	0	0	0	0	0	0	0	0	0	0	0	0	0	0	0	0	0	0	0	0
Solyc00g500008.1	0	0	0	0	0	0	0	0	0	0	0	0	0	0	0	0	0	0	0	0	0	0	0	0
Solyc00g500009.1	0	0	0	0	0	0	0	0	0	0	0	0	0	0	0	0	0	0	0	0	0	0	0	0
Solyc00g500010.1	0	0	0	0	0	0	0	0	0	0	0	0	0	0	0	0	0	0	0	0	0	0	0	0
Solyc00g500011.1	0	0	0	0	0	0	0	0	0	0	0	0	0	0	0	0	0	0	0	0	0	0	0	0
Solyc00g500012.1	0	0	0	0	0	0	0	0	0	0	0	0	0	0	0	0	0	0	0	0	0	0	0	0
Solyc00g500013.1	0	0	0	0	0	0	0	0	0	0	0	0	0	0	0	0	0	0	0	0	0	0	0	0
Solyc00g500014.1	0	0	0	0	0	0	0	0	0	0	0	0	0	0	0	0	0	0	0	0	0	0	0	0
Solyc00g500015.1	0	0	0	0	0	0	0	0	0	0	0	0	0	0	0	0	0	0	0	0	0	0	0	0
Solyc00g500016.1	0	0	0	0	0	0	0	0	0	0	0	0	0	0	0	0	0	0	0	0	0	0	0	0
Solyc00g500017.1	0	0	0	0	0	0	0	0	0	0	0	0	0	0	0	0	0	0	0	0	0	0	0	0
Solyc00g500018.1	0	0	0	0	0	0	0	0	0	0	0	0	0	0	0	0	0	0	0	0	0	0	0	0
Solyc00g500019.1	4.97975	4.0389	3.5824	4.22925	5.09333	3.09016	1.74055	1.33872	1.82732	2.21038	2.83939	1.34766	3.21398	2.55255	2.52564	2.4579	3.04668	2.97137	0.978691	1.37105	3.66947	1.94045	1.91149	1.33178
Solyc00g500020.1	6.64702	4.43773	5.02823	3.56021	5.7108	2.98458	2.36754	1.93665	1.95937	2.99779	3.72092	1.47565	5.6699	3.43144	3.02667	3.39847	2.34376	3.19403	2.08404	2.08834	7.18964	2.10021	3.24559	1.56885
Solyc00g500021.1	114.406	130.448	104.81	144.511	159.587	130.254	87.6734	91.0874	80.9639	32.5177	53.8573	63.3016	87.026	58.9817	57.8039	163.402	106.146	161.161	79.5922	77.0821	87.5344	84.4931	106.517	54.7344
Solyc00g500022.1	5.39828	5.87534	4.35637	9.64074	11.8775	9.07488	4.12209	3.95619	3.69863	3.07059	4.4288	2.49632	6.11227	4.7853	4.08476	9.32752	6.33957	7.55117	4.14943	3.89004	4.91035	4.9029	6.81078	2.75988
Solyc00g500023.1	11.5108	11.6113	10.763	12.0914	15.7557	12.2908	7.10844	6.9377	7.33871	5.48021	5.7142	6.27401	9.06005	7.24474	6.03559	10.41	8.86236	9.41994	6.47952	6.17409	10.8993	7.40535	9.31287	5.53579
Solyc00g500024.1	18.0863	13.1881	13.9058	9.68807	18.0037	8.20995	3.2116	3.15422	2.69778	6.11048	11.1605	2.67482	19.5723	12.1636	11.4849	7.43421	5.73571	7.30941	2.77674	3.31819	37.9835	4.53287	6.73115	2.09954
Solyc00g500025.1	14.2348	9.65007	10.148	6.26172	11.3789	6.38855	2.35684	1.72872	1.87553	3.57053	5.40613	2.89317	12.8552	7.67627	5.99876	4.12376	2.91051	3.779	2.3776	1.89161	11.6326	2.50829	3.99187	1.43324
Solyc00g500026.1	1.07488	0.527342	0.506139	0.413311	0.618085	0.434925	0.110677	0.057444	0.121131	0.185049	0.246256	0.108659	0.879538	0.361422	0.415241	0.291168	0.108819	0.253828	0.09761	0	0.385891	0.134828	0.186465	0.069865
Solyc00g500027.1	22.0016	14.3156	14.0385	10.1162	18.3507	8.83782	1.95946	2.33973	1.83762	4.87077	8.91237	2.5962	19.2207	10.5831	9.97047	6.33334	4.66685	5.65099	2.26238	2.3497	27.4461	3.04101	6.41426	2.01071
Solyc00g500028.1	13.2333	8.2032	7.79358	5.05455	8.27596	5.14107	1.96044	1.52822	1.78676	2.94319	4.03908	1.32131	8.939	5.86741	4.46576	3.95924	2.31032	3.21764	1.47714	1.61116	14.0425	2.07664	4.34626	1.3747
Solyc00g500029.1	5.00772	3.65021	3.33508	4.37357	7.12459	5.49679	2.24473	1.71233	1.35156	3.04255	1.73091	1.38581	3.87629	2.59817	2.19403	3.38123	2.37142	3.12668	1.76247	1.17398	2.72192	1.84983	2.98796	1.01169
Solyc00g500030.1	5.64701	5.05456	3.2649	3.85166	5.63136	4.11248	3.70903	2.59704	2.12722	4.35733	2.29567	0.909325	3.11203	3.02757	2.38255	3.63346	2.06336	3.5929	2.29019	2.77	5.52019	2.53553	3.70461	1.04222
Solyc00g500031.1	8.01721	5.44645	5.11321	7.07703	10.8842	7.2489	4.2455	3.86707	3.74178	4.44862	2.71786	1.97649	5.0554	3.06668	3.13943	7.12186	5.25794	6.6634	3.57036	3.78578	5.64076	3.36453	3.83941	1.78012
Solyc00g500032.1	13.7024	11.5026	10.8044	11.9687	17.4806	10.8904	6.99185	7.63647	8.72035	8.22663	5.89268	4.51309	9.25577	7.3776	5.66828	12.3079	8.10196	11.5073	6.13724	7.07593	11.4161	6.38543	9.97677	4.71491
Solyc00g500033.1	4.10656	3.65504	3.29138	4.08072	6.17728	4.89684	2.24805	2.27969	2.10573	1.61998	1.23546	1.27453	3.42032	2.48882	2.30546	4.70001	2.48229	4.93905	1.30327	1.35404	1.59515	1.42191	1.66421	0.875784
Solyc00g500034.1	7.20974	5.24603	5.70275	7.59479	10.3482	6.83532	2.75434	2.73817	2.51581	6.19546	3.80039	2.14801	5.53294	4.26538	3.47441	5.93761	4.58626	5.11313	2.34067	2.24699	5.30307	3.77224	4.15564	1.21918
Solyc00g500035.1	19.8236	20.9731	15.3598	16.0397	18.4501	15.1386	8.29838	7.85296	6.73155	6.03195	6.16806	5.57569	15.6199	13.5276	12.4679	14.9867	10.6965	18.5656	6.12302	6.76771	8.36896	6.33482	9.2088	4.0518
Solyc00g500036.1	11.7316	12.1909	9.16916	7.61691	11.0494	6.80362	7.13438	7.88417	6.51049	5.35306	4.71197	3.50274	12.5675	9.33886	9.5763	13.1973	7.34943	15.374	6.07511	7.94866	8.45814	5.61172	9.18994	3.93532
Solyc00g500037.1	0.427685	0.246149	0.370021	0.67022	0.898596	0.663571	0.225517	0.208403	0.219729	0.417111	0.305142	0.209369	0.283498	0.148232	0.15531	0.613752	0.487426	0.606947	0.187725	0.165525	0.613649	0.257892	0.417661	0.146479
Solyc00g500038.1	0.579248	0.523353	0.549849	0.40721	0.512152	0.348582	0.790157	0.948457	0.737583	0.311454	0.511031	0.228454	0.738121	0.408642	0.306916	1.02809	0.497392	0.784967	0.862744	0.809974	0.710593	0.337058	0.797552	0.300908
Solyc00g500039.1	506.768	485.451	377.766	398.67	566.592	430.687	60.2825	46.514	45.212	92.9193	444.026	92.8417	275.179	224.56	173.371	88.8128	188.215	192.879	37.6801	35.0183	1955.95	130.158	263.774	50.6709
Solyc00g500040.1	0.335541	0.265197	0.279561	0.400563	0.444853	0.458073	0.212607	0.200422	0.227015	0.246155	0.236249	0.129916	0.250919	0.223817	0.217659	0.398715	0.256642	0.363377	0.135203	0.153371	0.544782	0.211801	0.463343	0.108539
Solyc00g500041.1	6.4508	3.98115	4.07411	2.98752	5.27642	2.75741	1.39088	1.17115	1.07792	1.16069	1.82034	1.02417	5.21116	3.31043	2.7477	3.16045	1.76124	3.10471	1.43954	1.52046	4.67926	1.65925	2.14563	1.0183
Solyc00g500042.1	0.953735	0.763719	0.780607	2.36892	2.82296	2.13583	1.04882	1.04826	1.08413	0.68604	0.677047	0.898105	0.643128	0.475615	0.331162	2.48216	1.57859	2.22246	0.659547	0.802345	0.832385	0.835521	0.713644	0.277192
Solyc00g500043.1	0.32001	0.295882	0.185886	0.516772	0.703503	0.479279	0.174032	0.218221	0.191567	0.367045	0.272661	0.210605	0.275267	0.197396	0.166504	0.547159	0.316515	0.349338	0.144799	0.169891	0.414062	0.274928	0.418791	0.163711
Solyc00g500044.1	324.415	318.653	247.231	257.651	361.192	281.679	40.0488	29.9898	29.0561	61.384	269.442	63.2478	181.807	146.373	112.186	58.9826	127.863	125.284	24.6016	22.9826	1233.36	84.297	168.036	32.9332
Solyc00g500045.1	0.60076	0.509481	0.506876	0.560152	0.660809	0.587676	0.661293	0.756511	0.610407	0.383145	0.436318	0.260734	0.658546	0.322083	0.306949	0.786112	0.496804	0.817783	0.626502	0.771857	0.721684	0.362263	0.589583	0.222112
Solyc00g500046.1	0	0	0	0	0	0	0	0	0	0	0	0	0	0.035464	0.042028	0	0	0	0	0.147662	0	0	0	0
Solyc00g500047.1	10.2045	10.6744	8.65837	7.39109	9.30619	7.43285	5.14025	5.07329	4.83789	3.43563	3.36742	2.68887	10.6983	7.33783	7.94498	9.34887	5.69096	10.8699	4.33188	4.88694	5.40413	3.88527	6.87329	2.8474
Solyc00g500048.1	3.24205	2.79431	4.07135	3.85292	5.52177	3.81121	1.99543	2.27872	2.24952	3.53297	2.61451	1.02032	3.29394	3.3794	2.03337	3.82652	2.64379	3.30622	1.59712	1.30438	2.67301	1.77081	3.78433	0.732965
Solyc00g500049.1	6.14749	5.89011	5.21815	7.02656	8.87211	5.65953	3.15358	3.17343	3.24941	2.24271	3.95222	2.52668	5.35657	4.85471	4.12242	6.35204	4.24521	6.5132	2.84489	2.45892	5.83214	2.9202	4.05433	2.11227
Solyc00g500050.1	12.0343	11.7659	12.372	10.7602	14.277	9.81518	8.85709	10.8853	7.73159	4.179	5.64148	2.4669	13.6233	10.7909	9.94545	16.642	7.92089	18.7398	4.84649	5.93129	9.58168	3.49569	4.13446	2.53106
Solyc00g500051.1	2.9528	2.76577	2.35958	2.08281	2.84767	2.09271	0.856818	0.980099	0.701708	0.911954	1.12009	0.674692	3.54785	1.8287	2.09352	2.18493	1.81374	2.15342	0.724716	0.875589	2.92058	1.04506	1.53483	0.548146
Solyc00g500052.1	0.798489	0.424387	0.444329	0.416428	0.720723	0.414025	0.190151	0.211198	0.155506	0.489523	0.265109	0.154465	0.616848	0.356725	0.284667	0.449842	0.271918	0.475693	0.168318	0.142491	0.718233	0.207955	0.338286	0.09775
Solyc00g500053.1	1.36915	0.92581	0.7133	0.676526	1.29256	0.68335	0.137381	0.286094	0.225192	0.626402	0.334057	0.143275	1.00785	0.36012	0.524115	0.665869	0.469798	0.909041	0.204177	0.307734	1.38198	0.172859	0.716732	0.114195
Solyc00g500054.1	38.4214	23.7334	23.931	11.3969	17.7893	9.87776	3.68477	3.19333	2.81002	5.10977	10.3473	3.68598	31.6803	14.3729	15.1405	7.17835	5.57507	8.04056	2.88494	2.99541	40.5648	4.81919	13.6645	2.90996
Solyc00g500055.1	8.72788	5.51556	4.94929	6.08922	6.50279	4.1651	2.08863	1.79845	1.25089	2.77971	5.14837	1.37637	7.45021	4.51372	4.86116	3.14271	3.30214	3.29397	2.02936	1.58588	13.6527	1.42738	2.09911	0.909497
Solyc00g500056.1	14.3629	8.84027	9.95338	6.32144	13.5146	5.23338	2.13838	1.72158	1.82708	6.04285	7.60123	2.37571	14.8746	8.80965	7.8564	4.57521	3.23038	5.2173	2.18565	1.97221	27.0363	2.42788	4.24244	1.24562
Solyc00g500057.1	13.9943	8.3063	10.2797	6.26443	13.0613	5.53014	1.92076	1.68605	1.6339	6.52147	7.55161	1.95201	14.9397	8.78824	8.51225	4.54434	3.40416	4.91056	1.87723	1.50642	26.9032	2.81073	6.01717	1.39922
Solyc00g500058.1	4.35088	3.41117	3.11727	4.66198	6.99038	5.07238	1.8865	1.57021	1.7852	3.54745	2.0072	1.60637	3.81135	2.68674	2.23736	3.19871	2.48842	3.34217	1.37352	1.07164	4.18438	2.11429	2.86125	1.13971
Solyc00g500059.1	3.94494	2.08614	2.54038	3.13183	5.42155	3.71712	1.3573	1.22633	1.10575	3.11195	2.40754	1.29253	3.55233	2.39253	1.50623	2.91671	1.95982	2.50723	0.821516	0.945634	4.18336	2.28319	3.37334	0.973921
Solyc00g500060.1	8.1452	6.57268	6.04624	9.14147	8.81631	8.15443	2.86032	2.82844	3.45823	2.78475	2.38548	2.24661	5.15752	4.02894	3.76416	6.72977	6.19305	6.75155	2.67565	2.24612	3.951	3.66693	3.87827	1.40466
Solyc00g500061.1	6.00978	5.02284	4.06544	3.57255	6.45814	4.16785	3.97565	3.11874	3.22638	1.54984	3.36673	1.0997	3.96694	3.37277	1.83522	4.65281	4.10398	5.23888	3.03284	3.24984	6.64874	3.09481	5.82822	1.42801
Solyc00g500062.1	14.9436	14.5061	12.8624	12.5102	16.9443	10.6276	7.78808	8.89108	7.35086	3.2021	7.38038	3.96635	11.4988	7.25517	6.91152	14.5579	10.6778	13.9793	5.80567	5.94983	14.5679	7.81368	14.079	6.07732
Solyc00g500063.1	275.439	277.877	234.401	280.32	326.558	294.664	104.966	97.6821	112.425	71.6723	127.485	64.7559	199.854	160.939	130.301	144.163	75.7608	146.561	59.9454	62.0533	282.487	65.8533	77.7955	36.7442
Solyc00g500064.1	0	0	0	0	0	0	0	0	0	0	0	0	0	0	0	0	0	0	0	0	0	0	0	0
Solyc00g500065.1	3.33892	2.76785	2.42542	1.46071	3.14868	1.55462	0.677663	0.988768	0.442972	1.15099	1.2674	0.861393	2.511	1.50941	1.54589	0.904597	0.986821	1.04478	0.793178	0.616871	3.70283	1.39688	2.62631	0.772166
Solyc00g500066.1	10.1747	5.8166	6.18274	5.56749	8.93597	4.2092	1.72521	1.48345	1.89675	3.42563	4.52048	1.83088	7.09049	4.75177	3.96237	3.0218	3.55622	3.49164	1.91542	1.30023	7.30027	2.19384	2.98088	1.42419
Solyc00g500067.1	6.88657	4.64893	5.15992	3.76326	6.08919	3.20256	2.49311	2.06623	2.10227	3.03685	3.86762	1.54379	5.95315	3.61974	3.19128	3.58248	2.47549	3.35211	2.10944	2.18181	7.62266	2.22068	3.43675	1.60254
Solyc00g500068.1	113.681	127.823	102.245	140.568	159.267	126.23	90.4396	92.6761	82.5333	32.9692	54.0476	63.4066	88.2163	59.7715	58.0683	164.189	107.406	162.081	81.7594	79.9959	92.8851	85.2666	108.457	56.136
Solyc00g500069.1	6.99309	6.02084	5.51036	6.35758	7.41715	4.94394	3.61888	3.51757	3.93983	4.07258	2.8243	2.73846	4.85713	3.15025	3.48312	5.4349	4.6299	5.73262	3.60414	3.64566	7.58451	4.44624	6.05049	2.99475
Solyc00g500070.1	5.90228	7.51425	5.09974	6.51194	9.97251	6.94064	4.4083	4.21974	4.77513	3.05934	3.29577	3.97108	5.0311	4.42165	3.46054	5.43487	5.96914	5.66063	3.45754	2.79764	6.43572	4.02794	4.44352	3.10591
Solyc00g500071.1	19.0231	13.6034	14.5014	10.0377	19.3926	8.60726	3.34168	3.2299	2.84767	6.26809	11.5785	2.84233	20.7215	12.74	11.8674	7.73972	6.13103	7.7837	2.85606	3.33654	40.3575	4.78141	6.91955	2.17178
Solyc00g500072.1	12.058	7.99106	8.80897	5.41294	9.92153	5.64006	1.94132	1.42288	1.83225	2.96305	4.43186	2.43496	11.1079	5.97918	4.81346	3.33982	2.40997	3.16734	2.07744	1.67701	7.60167	2.264	3.32699	1.23235
Solyc00g500073.1	18.394	11.8514	12.2897	8.26626	15.7863	7.6742	2.19454	2.22505	1.88882	4.33455	7.50271	2.15214	15.5563	9.00483	7.32885	5.33802	3.9272	4.8264	2.20347	2.2425	22.4889	2.78125	5.69266	1.86788
Solyc00g500074.1	5.09844	3.87563	3.60334	4.7804	8.01681	5.83835	2.40587	1.88397	1.54648	3.33434	1.80853	1.47943	3.94765	2.78689	2.40698	3.54263	2.47852	3.24056	1.82377	1.33641	2.88518	2.04335	3.13114	1.07952
Solyc00g500075.1	5.81849	5.18203	3.4122	4.00309	6.19868	4.62586	3.66994	2.64019	2.03014	4.4125	2.34155	0.970056	3.34338	3.16786	2.49817	3.64936	2.14314	3.75392	2.35366	2.72894	6.01289	2.43658	3.76639	0.931286
Solyc00g500076.1	8.30282	5.58643	5.24929	7.50324	11.6347	7.72213	4.38604	3.90741	3.76243	4.70467	2.76914	2.0392	5.22323	3.24059	3.23089	7.40154	5.52265	6.81198	3.66865	3.82785	5.88662	3.46242	4.02149	1.77266
Solyc00g500077.1	14.0374	11.7639	11.1543	11.9169	18.1802	10.582	7.00539	7.60966	8.61064	8.79837	6.03704	4.74956	9.53897	7.68989	6.14192	12.3014	8.68429	11.3126	6.44587	7.39079	11.644	6.49434	9.50421	4.51314
Solyc00g500078.1	4.24181	4.0159	3.50904	4.45853	6.67579	4.87861	2.47644	2.24844	2.14273	2.01788	1.22548	1.27316	3.64971	2.60563	2.48806	4.76213	2.7166	5.47408	1.35644	1.68083	1.90792	1.46597	1.70231	0.846545
Solyc00g500079.1	20.55	22.2816	16.8129	16.3987	20.326	16.5119	8.15661	8.35574	7.40956	6.79328	6.41263	5.77037	16.1696	14.541	13.7687	17.2386	11.4763	19.9381	5.96743	7.68207	9.53893	6.83303	9.60544	4.20572
Solyc00g500080.1	11.9346	12.2321	9.60784	7.54395	11.5228	7.59761	7.32263	8.15338	6.66178	5.02725	4.602	3.67382	13.2004	8.61326	9.62432	13.6159	7.60464	13.9094	6.38831	8.18693	8.90237	5.85403	9.20129	4.06811
Solyc00g500081.1	0.453933	0.249339	0.35014	0.698721	0.89366	0.687274	0.241834	0.209967	0.241636	0.442066	0.301021	0.20711	0.301461	0.152213	0.137933	0.627684	0.497937	0.608241	0.203264	0.185366	0.625557	0.276104	0.405851	0.154004
Solyc00g500082.1	0.652345	0.528359	0.536889	0.43092	0.594893	0.432024	0.770718	0.980615	0.742037	0.219631	0.474949	0.219774	0.758831	0.38216	0.3188	0.869204	0.584233	0.968034	0.808137	1.09183	0.793583	0.378129	0.809814	0.326496
Solyc00g500083.1	470.436	460.222	353.863	371.599	530.344	406.556	55.9971	43.585	42.3896	87.7822	382.427	91.6866	258.462	210.017	162.115	85.3563	181.697	180.093	35.1964	32.095	1762.51	121.763	242.521	47.1508
Solyc00g500084.1	0.322007	0.312914	0.241036	0.439279	0.561467	0.449825	0.235536	0.202753	0.192612	0.182227	0.210378	0.177845	0.278096	0.189739	0.180766	0.56295	0.328143	0.476419	0.229777	0.185589	0.573217	0.300305	0.52076	0.225147
Solyc00g500085.1	1.18639	1.44563	1.01217	1.43805	1.93255	1.30589	0.458962	0.367248	0.417505	0.51473	0.630032	0.463979	0.696406	0.572663	0.63683	0.966503	1.4532	1.03401	0.522744	0.473706	1.71719	0.566503	0.847484	0.285033
Solyc00g500086.1	6.86439	4.37662	4.18364	3.1837	5.70945	3.04647	1.41354	1.25354	1.13942	1.22926	1.97786	1.04082	4.26203	2.62455	2.80002	3.13662	1.92536	3.19007	1.17737	1.592	5.1078	1.71422	2.25751	1.04239
Solyc00g500087.1	2.5903	1.42861	1.95495	1.53424	2.5	1.51793	0.765952	0.7447	0.625439	0.964568	0.923137	0.488365	2.15215	1.35673	1.02724	1.47572	1.27319	1.72917	0.676885	0.57067	2.69553	0.783938	1.27251	0.334385
Solyc00g500088.1	0.84452	0.749222	0.747012	1.88649	2.14237	2.13636	0.32263	0.275311	0.286305	0.649538	0.574929	0.572227	0.310827	0.369826	0.250748	0.945676	0.613779	0.754465	0.192272	0.142534	0.422183	0.303815	0.428997	0.147482
Solyc00g500089.1	0	0	0	0	0	0	0	0	0	0	0	0	0	0	0	0	0	0	0	0	0	0	0	0
Solyc00g500090.1	0	0	0	0	0	0	0	0	0	0	0	0	0	0	0	0	0	0	0	0	0	0	0	0
Solyc00g500091.1	0	0	0.016364	0	0	0	0	0	0	0	0	0	0	0	0	0	0.02358	0	0	0	0	0	0	0
Solyc00g500092.1	0	0.013839	0	0	0	0	0.014059	0	0	0.016514	0	0.009346	0	0	0	0.01537	0	0	0	0.019431	0	0.216875	0.085997	0
Solyc00g500093.1	0.318267	0.239938	0.145264	0.083789	0.006793	0	0.071025	0.096884	0.085265	0.124072	0.143975	0.317123	0.266947	0.037239	0.081524	0.156453	0.178398	0.212592	0.326556	0.068777	0.128051	0.201029	0.12914	0.501311
Solyc00g500094.1	0	0	0	0	0	0	0	0	0	0	0	0	0	0	0	0	0	0	0	0	0	0	0	0
Solyc00g500095.1	0	0	0	0	0	0.075636	0	0.017925	0	0.092852	0.07104	0.121054	0	0	0	0	0	0	0	0	0	0	0.025553	0
Solyc00g500096.1	0.070282	0.065546	0.03508	0.027956	0.055361	0.049559	0.028325	0	0	0.01658	0	0.048174	0	0.016875	0.043121	0	0.023592	0.034825	0.04951	0	0.03802	0.045368	0	0.018932
Solyc00g500097.1	0	0	0	0	0	0	0	0	0	0	0	0	0	0	0	0	0	0	0	0	0	0	0	0
Solyc00g500098.1	2.23319	2.01866	1.85067	5.42635	3.61225	5.03644	0.534495	0.482033	0.509139	4.76303	14.0589	15.003	0.968944	0.993215	0.901287	0.730341	0.397484	1.03829	0.38281	0.982602	2.87558	39.254	148.196	44.3253
Solyc00g500099.1	1.74748	1.97002	1.73457	4.64904	3.49213	4.88448	0.926711	0.854972	0.770548	6.08127	15.9223	15.3198	0.920841	0.638495	0.774362	0.80127	0.673124	1.17494	0.769144	0.90217	2.07855	31.3645	114.717	38.8953
Solyc00g500100.1	2.13046	1.99158	1.65203	2.54266	2.60809	2.75187	0.456938	0.488328	0.400708	2.81495	5.3727	6.56338	1.11525	0.734081	0.593874	0.478138	0.288085	0.580761	0.380875	0.455116	1.90918	7.53848	31.7879	11.9056
Solyc00g500101.1	1.86546	1.25623	1.50595	1.80179	2.20802	2.05049	0.571773	0.229157	0.206691	1.93322	4.02972	7.09946	0.381592	0.450168	0.464083	0.354197	0.263562	0.388553	0.084793	0.344863	1.25581	5.80847	26.3521	8.29268
Solyc00g500102.1	3.49452	3.04682	2.42908	3.8217	3.06316	4.04564	0.717576	0.77537	0.53138	4.54455	9.18623	8.72757	1.76754	1.2741	1.30459	0.589603	0.491368	0.781965	0.477436	0.51058	3.90449	12.3824	55.8254	19.2001
Solyc00g500103.1	5.71973	5.93147	6.67901	11.4432	10.8455	12.1394	1.91464	2.24531	1.68385	10.7665	20.6387	26.6161	3.24383	2.81628	1.99789	1.66043	1.38238	2.92251	1.05796	1.75978	7.07392	30.3973	167.192	54.593
Solyc00g500104.1	0.183281	0.130357	0.151622	0.941216	0.55784	0.614509	0.045607	0.032146	0.047643	1.09353	2.94572	4.38301	0.095856	0.063902	0.106211	0.196807	0.226527	0.163799	0.101249	0.140866	0.155095	5.33299	47.1368	12.4234
Solyc00g500105.1	1.20299	1.22298	1.3536	2.71457	1.86031	2.8638	0.661443	0.861423	0.557429	2.65464	5.01967	7.47494	0.701368	0.425512	0.631669	0.651029	0.562785	0.698456	0.600199	0.644297	1.50554	7.40816	35.8168	12.5332
Solyc00g500106.1	0	0	0	0	0	0	0	1.17738	0	0	0	0	0	0	1.26931	0	0	0	0.766741	1.29896	0	0	0	0
Solyc00g500107.1	1.85919	1.98163	2.15437	3.00836	2.80663	3.66474	0.69049	0.334599	0.773225	3.32312	6.31363	7.23806	0.96431	0.861298	0.343606	0.654148	0.303308	0.877711	0.213652	0.406225	1.96042	9.14346	42.0611	13.8263
Solyc00g500108.1	0	0	0	0	0	0	0	0	0	0	0	0	0	0	0	0	0	0	0	0	0	0	0	0
Solyc00g500109.1	0.075345	0	0	0	0.254693	0.608032	0	0	0	0.427975	0	0	0	0	0	0.016483	0	0	0	0.175136	0	0	0	0
Solyc00g500110.1	0.138794	0.105298	0.052857	0.591365	0.292766	0.691801	0	0	0.074632	0.319869	0	0	0	0	0.024187	0.036581	0.033546	0.102769	0	0.11565	0.126692	0	8.61782	0
Solyc00g500111.1	0.551467	0.549982	0.500795	2.2573	1.11226	1.42561	0.248793	0.322991	0.105312	1.25861	3.19627	3.30222	0.355145	0.319778	0.131876	0.267983	0.338166	0.557832	0.26035	0.065417	0.689799	11.4008	32.6039	10.825
Solyc00g500112.1	1.65269	1.24238	1.14037	5.819	3.28001	4.75486	0.418523	0.33085	0.457555	3.01692	8.66011	8.90066	0.681799	0.398587	0.465625	0.582105	0.280745	1.16007	0.172892	0.824543	2.46932	49.819	169.56	49.2243
Solyc00g500113.1	0.258668	0.557219	0.655685	0.845213	0.571792	1.12494	0.177274	0	0.186828	0.392297	0.532352	1.13926	0	0.18535	0.200356	0.203299	0.090924	0	0	0	0.353941	0.831607	3.45861	0.977736
Solyc00g500114.1	0.034952	0	0	0.084648	0	0.039625	0	0	0	0	0	0.126577	0	0	0	0.018211	0	0	0	0	0	0.142219	0.507539	0
Solyc00g500115.1	0.057098	0.094331	0.152311	0.483388	0.480026	0.292653	0	0.009449	0.083327	0.057788	0.322184	1.83414	0.084424	0.062047	0.167242	0.270435	0.232019	0	0.093115	0	0.024929	1.17392	7.12027	2.34184
Solyc00g500116.1	0.536422	0.604882	0.610267	1.52203	0.98857	1.37488	0.205848	0.300239	0.169713	1.93123	4.66909	4.91582	0.234313	0.193127	0.216066	0.209103	0.153229	0.259225	0.177728	0.27052	0.781405	9.19347	30.6819	10.9333
Solyc00g500117.1	2.02701	1.85453	1.42452	2.17962	2.55896	2.48242	0.447288	0.491614	0.35181	2.50876	4.75866	6.05756	1.03403	0.689634	0.523037	0.434892	0.270926	0.542279	0	0.403585	1.94821	6.65699	27.9805	10.6881
Solyc00g500118.1	1.93644	1.59242	1.55688	2.08933	2.53392	2.17363	0.567899	0.198997	0.306703	2.1121	4.43864	8.05077	0.61715	0.554439	0.536438	0.40075	0.278987	0.495643	0.087658	0.45084	1.65701	6.73558	29.4636	9.88423
Solyc00g500119.1	3.58859	3.1359	2.55434	3.68379	3.38155	4.03519	0.760342	0.685213	0.514529	4.54253	8.93295	9.1359	1.75481	1.43251	1.34829	0.637509	0.527428	0.844173	0.40766	0.535786	4.30128	12.4405	56.6324	18.9789
Solyc00g500120.1	0	0	0	0	0	0	0	0	0	0	0	0	0	0	0	0	0	0	0	0	0	0	0	0
Solyc00g500121.1	0	0	0	0	0	0	0	0	0	0	0	0	0	0	0	0	0	0	0	0	0	0	0	0
Solyc00g500122.1	0	0	0	0	0	0	0	0	0	0	0	0	0	0	0	0	0	0	0	0	0	0	0	0
Solyc00g500123.1	4.65624	2.95013	2.80551	2.12821	3.81144	2.0166	0.963183	0.885328	0.779962	0.539826	1.36433	0.708329	2.77289	1.82085	1.88999	2.15324	1.30326	2.20915	0.804546	1.05926	3.45869	1.15719	1.54073	0.694325
Solyc00g500124.1	1.64488	0.95853	1.37206	1.0565	1.65843	0.995046	0.537625	0.477071	0.406824	0.639288	0.584193	0.302824	1.42628	0.853484	0.631038	1.02119	0.811084	1.13066	0.430827	0.381403	1.75437	0.505278	0.836859	0.210205
Solyc00g500125.1	0.544143	0.486857	0.472451	1.82934	1.52421	1.75494	0.427763	0.400136	0.417226	0.441502	0.380576	0.431254	0.28393	0.252961	0.234656	0.995773	0.661947	0.903815	0.278317	0.374112	0.444939	0.357776	0.356774	0.159796
Solyc00g500126.1	0	0	0	0	0	0	0	0	0	0	0	0	0	0	0.128958	0	0	0	0	0	0	0	0	0
Solyc00g500127.1	0.79322	0.529126	0.58493	0.690791	0.82055	0.685813	0.803129	0.895404	0.815258	0.396119	0.522773	0.281904	0.786821	0.550953	0.398087	1.01066	0.544379	1.0534	0.884498	0.814238	0.960488	0.435707	0.983263	0.372063
Solyc00g500128.1	0	0	0	0	0	0	0	0	0	0	0	0	0	0	0.047265	0	0	0	0	0.128561	0	0.092862	0	0.059981
Solyc00g500129.1	12.5434	14.7654	11.3023	11.7188	13.4605	11.3701	5.94208	5.51267	5.16175	4.74362	4.153	3.80636	11.7235	9.76497	8.82854	11.3444	7.2686	13.267	4.70286	4.64311	5.03311	4.20441	5.52593	2.73628
Solyc00g500130.1	184.421	120.818	114.107	71.5553	112.282	59.8622	17.4383	13.6119	12.967	11.6169	79.9548	20.4045	113.831	52.3414	52.3699	28.5769	41.0916	39.4629	13.8617	13.9759	515.246	37.3263	53.3976	17.1137
Solyc00g500131.1	3.31177	2.80713	4.11668	3.8884	5.54366	3.82576	2.03985	2.2932	2.26562	3.50522	2.62188	1.02032	3.29394	3.3794	2.03337	3.87736	2.72654	3.37804	1.59712	1.30438	2.68756	1.77081	3.82417	0.732965
Solyc00g500132.1	6.11692	5.88629	5.27508	7.10705	9.00918	5.73468	3.22858	3.1683	3.35126	2.41118	3.98467	2.5247	5.33794	4.93645	4.08646	6.39166	4.42664	6.50555	2.88117	2.44309	5.87544	2.95823	4.11966	2.09343
Solyc00g500133.1	12.5799	11.8974	12.3364	10.4611	14.5575	9.62445	8.98464	10.625	7.70862	3.98903	5.4069	2.44953	13.6111	10.8481	9.88423	16.6241	7.80195	18.6055	5.0343	5.79301	9.58813	3.44619	4.29902	2.4764
Solyc00g500134.1	0	0	0	0	0	0	0	0	0	0	0	0	0	0	0	0	0	0	0	0	0	0	0	0
Solyc00g500135.1	1.01195	0.685504	0.65473	0.607564	0.963901	0.606752	0.266073	0.277583	0.207979	0.533376	0.385037	0.214418	0.910895	0.533261	0.460457	0.636116	0.443003	0.699706	0.255315	0.235272	0.956741	0.305803	0.47489	0.146859
Solyc00g500136.1	38.6781	23.9889	24.2251	11.4881	17.8802	9.96188	3.77022	3.19333	2.85448	5.09981	10.5511	3.70293	32.0601	14.5241	15.2825	7.21193	5.64673	8.09672	2.94248	2.99541	40.8989	4.87233	13.78	2.95158
Solyc00g500137.1	8.86437	5.51556	5.00173	6.16794	6.55837	4.31993	2.08863	1.79845	1.27791	2.77971	5.20803	1.37637	7.48995	4.65912	4.86116	3.16159	3.33665	3.29397	2.02936	1.58588	13.8018	1.49011	2.1504	0.959459
Solyc00g500138.1	14.5108	9.00985	10.0382	6.35402	13.6137	5.29631	2.28667	1.74614	1.82708	6.06749	7.61039	2.40333	15.0336	8.9845	8.01815	4.58182	3.26908	5.29588	2.18565	1.97221	27.217	2.48396	4.30419	1.28106
Solyc00g500139.1	10.4174	5.82198	7.45473	4.28444	9.68287	3.73684	1.6523	1.35645	1.16361	4.49515	5.78602	1.4693	11.5809	6.33902	6.58156	3.39789	2.58925	3.60016	1.51201	1.12454	20.0441	1.89954	4.21118	0.921099
Solyc00g500140.1	69.2001	87.1543	60.8774	83.9782	120.902	90.9808	37.4651	26.9164	36.1114	16.3402	25.5892	28.422	37.1114	41.9906	30.0654	44.4104	23.4655	43.3172	16.1674	14.6081	29.1788	11.8507	7.86966	8.39342
Solyc00g500141.1	0	0	0	0.347248	0	0	0	0	0	0	0	0	0	0	0	0	0.347361	0	0	0	0	0	0	0
Solyc00g500142.1	0.600896	0.353377	0.390754	0.332201	0.531623	0.385154	0.226718	0.280342	0.237202	0.261212	0.411189	0.171279	0.400945	0.418418	0.159258	0.425815	0.318949	0.300794	0.300948	0.239093	0.59493	0.364179	0.856367	0.136899
Solyc00g500143.1	0.43653	0.416972	0.388955	0.446552	0.573133	0.515175	0.1512	0.151329	0.217241	0.124792	0.24494	0.111263	0.263611	0.194568	0.11873	0.265686	0.460618	0.367413	0.164664	0.234962	0.22865	0.305421	0.185954	0.126795
Solyc00g500144.1	0.570499	0.607219	0.867052	0.928321	2.03134	1.11786	0.17458	0.059355	0	0.59504	0.494402	0.440673	0.397015	0.244782	0.397164	0.623029	0.56991	0.563923	0.072778	0.181354	0.564793	0.366434	0.912605	0.240338
Solyc00g500145.1	0	0	0	0.169498	0.099831	0	0	0	0	0	0	0.095687	0	0	0	0	0	0	0	0	0	0	0	0
Solyc00g500146.1	0.596125	0.525736	0.512512	0.408162	0.736248	0.440552	0.962059	0.983955	0.881801	0.276662	0.701665	0.208015	0.723842	0.687784	0.491436	0.853904	0.725022	1.01	1.11977	0.830389	1.38889	0.357422	0.901689	0.444058
Solyc00g500147.1	0.032678	0.020597	0.012121	0.005018	0.024614	0.021101	0.010169	0.013863	0	0.009927	0.004438	0	0.004468	0.005493	0	0.022221	0.021765	0.020282	0	0	0.024691	0.006039	0.039505	0.006149
Solyc00g500148.1	0.009111	0.009852	0.015949	0.065771	0.0643	0.055149	0	0.015419	0.018769	0.021299	0	0.019337	0.023337	0	0.01188	0.039646	0.054616	0.030035	0	0	0.017928	0	0	0
Solyc00g500149.1	0	0	0	0	0.011793	0	0	0	0	0	0.007199	0	0.014424	0	0	0	0	0	0	0	0.009446	0	0	0
Solyc00g500150.1	0	0	0	0	0	0	0	0	0	0	0.013498	0	0	0	0	0.187394	0	0	0	0	0.044449	0	0	0
Solyc00g500151.1	0	0	0	0	0	0	0	0	0	0	0	0	0	0	0	0	0	0	0	0	0	0	0	0
Solyc00g500152.1	1.53299	1.87725	1.30993	1.58467	1.89767	1.76435	0.69088	0.739093	0.727719	0.846752	0.642411	0.546872	1.27378	1.10724	1.19917	1.27677	0.751646	1.61386	0.670411	0.529958	0.658961	0.612464	0.582431	0.447487
Solyc00g500153.1	0	0	0.053128	0	0.023658	0	0	0	0	0	0.038698	0.003135	0	0	0	0	0	0	0	0	0	0.034033	0	0
Solyc00g500154.1	0.019258	0	0	0	0.078807	0.039692	0.086802	0	0	0	0.014717	0	0	0.04643	0	0.05518	0	0	0.007459	0	0.125943	0	0	0
Solyc00g500155.1	0.292619	0.242541	0.150771	0.0923	0.272291	0.288207	0.086451	0	0.201969	0.022829	0.133526	0.087942	0.049314	0.31699	0	0.244228	0.180698	0.332793	0.025815	0	0.314265	0.036116	0	0.03134
Solyc00g500156.1	0	0	0	0	0	0	0	0	0.04558	0	0.01188	0	0	0	0	0	0	0.044073	0	0	0.090989	0	0	0
Solyc00g500157.1	0.698019	0.351701	0.325597	0.395542	1.0335	0.56609	0.283702	0.067622	0	0.299567	0.196253	0.141206	0.423911	0.339316	0.285175	0.207821	0.208904	0	0.142056	0.094244	0.280937	0.208509	0.3824	0.140671
Solyc00g500158.1	2.00289	1.22338	1.20741	1.08951	1.93839	1.16968	0.197138	0.213668	0.217887	0.481913	0.734513	0.32121	1.83614	1.18785	0.661552	0.860775	0.350771	0.590461	0.299461	0.279132	2.42304	0.330328	0.502493	0.34149
Solyc00g500159.1	0	0	0	0	0	0	0	0	0	0	0	0	0	0	0	0	0	0	0	0	0	0	0	0
Solyc00g500160.1	0.552386	0.464895	0.589895	0.092514	0.216518	0.1686	0.35139	0.38092	0.299002	0.119512	0.162866	0.383416	0	0	0	0	0	0	0	0	0	0	0	0
Solyc00g500161.1	0	0	0	0	0	0	0	0	0	0	0	0	0	0	0	0	0	0	0	0	0	0	0	0
Solyc00g500162.1	0	0	0	0	0	0	0	0	0	0	0	0	0	0	0	0	0	0	0	0	0	0	0	0
Solyc00g500163.1	0	0	0	0	0	0	0	0	0	0	0	0	0	0	0	0	0	0	0	0	0	0	0	0
Solyc00g500164.1	0	0	0	0	0	0	0	0	0	0	0	0	0	0	0	0	0	0	0	0	0	0	0	0
Solyc00g500165.1	0	0	0	0	0	0	0	0	0	0	0	0	0	0	0	0	0	0	0	0	0	0	0	0
Solyc00g500166.1	0	0	0	0	0	0	0	0	0	0	0.021881	0.028405	0	0	0	0	0	0	0	0	0	0	0.086175	0.04892
Solyc00g500167.1	0.062555	0.049588	0.05089	0.145993	0.131919	0.163721	0.026204	0.021383	0	0.149291	0.351969	0.650736	0.062032	0.04178	0.017943	0.034475	0.041203	0.029745	0.023094	0.034263	0.086036	0.679544	2.9461	1.06766
Solyc00g500168.1	0.054821	0.035329	0.051516	0.092926	0.070263	0.207131	0	0.004342	0.000524	0.234038	0.555987	0.645173	0.033257	0.014964	0.056476	0.005259	0.025854	0.026359	0.006185	0.011115	0.191107	1.05402	6.80217	2.01232
Solyc00g500169.1	2.10622	2.02674	1.99434	5.48036	3.04473	5.45555	0.681267	0.65353	0.597613	4.97402	13.7524	12.3422	0.909204	0.988942	0.729047	0.679697	0.677886	1.23896	0.501822	1.02138	3.06765	35.8055	127.936	39.9959
Solyc00g500170.1	0.083843	0.143077	0.14396	0.385752	0.474741	0.320753	0.069205	0.014076	0	0.337561	1.13065	1.6041	0.070373	0	0.058008	0.049049	0.039843	0.04748	0	0.028493	0.262353	1.70593	6.15306	2.27994
Solyc00g500171.1	1.92894	2.73315	1.92364	2.52891	3.85011	3.36997	0.311353	0.74162	0.265082	2.63895	4.19288	6.7602	1.30947	1.06795	0.902828	0.727032	0.436686	0.776043	0.245359	0.508379	2.1191	7.97722	33.4054	10.4664
Solyc00g500172.1	1.47923	1.36728	1.27172	2.40148	2.38842	2.50919	0.290037	0.149931	0.278236	1.40532	3.39124	5.93685	0.650272	0.851553	0.519961	0.391199	0.304197	0.728087	0.190265	0.408612	0.995893	6.40913	26.6284	10.1159
Solyc00g500173.1	0	0.032662	0.019244	0.048622	0.052713	0.080515	0	0	0	0.037708	0.111312	0.162867	0.008776	0.025913	0.014509	0.018438	0.012847	0	0	0	0.113015	0.114789	0.478795	0.297725
Solyc00g500174.1	0	0	0	0	0	0	0	0	0	0	0	0	0	0	0	0	0	0	0	0	0	0	0	0
Solyc00g500175.1	0	0	0	0	0	0	0	0	0	0	0	0	0	0	0	0	0	0	0	0	0	0	0	0
Solyc00g500176.1	0	0	0	0	0	0	0	0	0	0	0	0	0	0	0	0	0	0	0	0	0	0	0	0
Solyc00g500177.1	0	0	0	0	0	0	0	0	0	0	0	0	0	0	0	0	0	0	0	0	0	0	0	0
Solyc00g500178.1	0	0	0	0	0	0	0	0	0	0	0	0	0	0	0	0	0	0	0	0	0	0	0	0
Solyc00g500179.1	0	0	0	0	0	0	0	0	0	0	0	0	0	0	0	0	0	0	0	0	0	0	0	0
Solyc00g500180.1	0	0	0	0	0	0	0	0	0	0	0	0	0	0	0	0	0	0	0	0	0	0	0	0
Solyc00g500181.1	0.111127	0.075168	0.125732	0.526378	0.329814	0.552973	0.058883	0.046424	0.048508	0.980143	2.61233	3.64418	0.066442	0.061035	0.051055	0.181737	0.131457	0.140133	0.063873	0.103759	0.090825	4.41099	37.7334	9.92327
Solyc00g500182.1	1.15254	1.34232	1.32841	2.72023	1.91078	2.84357	0.669939	0.816878	0.499232	2.50791	5.19294	7.25801	0.635398	0.52573	0.562219	0.527022	0.612609	0.682715	0.580757	0.544879	1.43908	7.53838	36.7072	12.9796
Solyc00g500183.1	1.77511	2.32805	2.4333	4.61239	2.91028	7.21	1.15499	0.874194	0.976803	5.85064	13.0019	9.44725	1.11315	1.02801	0.851347	0.876248	1.4283	1.30127	1.32664	1.15638	2.78391	23.2579	92.622	32.2284
Solyc00g500184.1	2.61464	2.51789	2.78516	4.5187	3.00458	5.13152	1.44204	0.920674	0.920962	4.83754	10.9022	12.066	1.76179	1.06766	1.15523	0.949076	1.5672	1.81014	0.739773	1.13872	3.54459	15.5621	67.6696	22.6097
Solyc00g500185.1	1.70605	1.21248	1.24335	3.88994	2.52173	3.69804	0.650567	0.570783	0.622786	3.4724	6.378	7.39785	0.941986	0.701435	0.493278	0.863786	1.33905	1.54175	0.728404	0.418616	1.56207	9.17127	33.0354	13.4479
Solyc00g500186.1	3.81593	3.016	2.93849	5.06617	4.42443	5.56151	0.685192	0.614244	0.729787	4.35121	10.6597	11.9982	2.18171	1.53697	1.59233	1.0112	0.832535	1.46638	0.714933	0.938722	5.31943	21.2661	72.3547	24.2356
Solyc00g500187.1	1.0999	1.30358	1.52538	2.41034	2.00921	3.00445	0.49314	0.610894	0.548619	1.9934	4.05599	4.92917	0.686853	0.803368	0.66986	0.858002	0.800537	1.05342	0.792013	1.12309	1.6955	9.77791	34.8215	9.90844
Solyc00g500188.1	2.45275	3.04265	2.32165	2.88674	4.29226	3.53787	0.387871	0.902938	0.265082	2.99969	4.59178	7.4168	1.30947	1.14506	0.902828	0.825059	0.582093	0.776043	0.268518	0.508379	2.21906	8.37861	37.5487	11.326
Solyc00g500189.1	3.23652	2.72318	3.23627	4.21296	5.2524	3.93822	0.652123	0.439707	0.666188	3.75679	6.55469	10.006	1.73226	1.79164	1.10076	0.740346	0.541635	1.12489	0.60618	0.836451	2.10005	11.0903	43.0104	16.3149
Solyc00g500190.1	0.9727	0.904687	0.916595	0.720598	1.631	0.630117	0.35435	0.336896	0.36891	0.697616	0.578075	0.394963	0.781079	0.657726	0.428445	0.646381	0.508606	0.570852	0.306897	0.228118	2.70308	0.361011	0.762252	0.128502
Solyc00g500191.1	0.550501	0.349288	0.418073	0.820755	0.989652	0.924262	0.209032	0.1381	0.185524	0.490741	0.365996	0.24102	0.298407	0.174147	0.143109	0.403536	0.419567	0.41834	0.102256	0.096392	0.379306	0.169019	0.32562	0.11673
Solyc00g500192.1	1.59918	0.958133	1.3191	0.997146	1.67637	0.995186	0.527568	0.478329	0.420199	0.62158	0.589389	0.308104	1.44384	0.809735	0.680487	1.00146	0.769746	1.13385	0.460485	0.381614	1.76581	0.516946	0.845591	0.234763
Solyc00g500193.1	4.58932	2.93158	2.8834	2.14651	3.81686	1.95745	0.919467	0.805477	0.780595	0.51163	1.30943	0.685302	2.79937	1.79735	1.81404	2.15756	1.29579	2.17307	0.798336	1.11498	3.55252	1.14908	1.51949	0.74582
Solyc00g500194.1	0.73555	0.734736	0.600716	0.868991	0.882601	0.697671	0.315894	0.215939	0.223551	0.224125	0.342149	0.209423	0.378554	0.382046	0.389892	0.599075	0.898419	0.668968	0.394744	0.318713	0.888522	0.402884	0.508198	0.252221
Solyc00g500195.1	0.473926	0.364027	0.227522	0.293363	0.508664	0.302052	0.228089	0.192802	0.225343	0.10693	0.227385	0.124581	0.35301	0.212293	0.134917	0.298264	0.254637	0.293481	0.192889	0.254789	0.497448	0.23304	0.422444	0.080977
Solyc00g500196.1	24.6576	26.6601	22.6333	24.1247	29.5131	22.4665	5.22124	4.11648	3.77764	6.95988	34.5539	4.02366	15.7269	11.8406	11.5985	4.74689	13.2514	11.7086	3.10147	2.4905	179.167	8.58623	11.0204	2.88126
Solyc00g500197.1	0.501261	0.480854	0.462946	0.580808	0.722166	0.577255	0.698021	0.676443	0.64131	0.392787	0.439565	0.262118	0.672539	0.381036	0.313664	0.837378	0.570268	0.870795	0.708179	0.753958	0.744774	0.349473	0.632796	0.240992
Solyc00g500198.1	0	0	0	0	0	0	0	0.063426	0	0	0	0	0	0.037232	0.040052	0	0	0	0	0.121254	0	0	0	0.092946
Solyc00g500199.1	11.7431	13.7462	10.3354	10.8598	12.6921	10.4508	5.53189	5.09467	4.92804	3.47425	3.73198	3.6204	11.4459	9.08059	8.0452	10.6503	6.93304	12.2363	4.30009	4.34189	4.51054	3.76448	5.20243	2.7626
Solyc00g500200.1	183.568	120.338	113.614	71.2654	111.734	59.3801	17.2811	13.5924	12.9601	11.4553	79.4132	20.3074	113.08	52.1108	52.2433	28.5494	40.9074	39.4915	13.9252	13.7809	513.156	36.9536	53.3323	17.1422
Solyc00g500201.1	3.24205	2.79431	4.07135	3.85292	5.52177	3.82576	1.99543	2.2932	2.24952	3.50522	2.63293	1.02875	3.2856	3.3794	2.03337	3.83576	2.64379	3.30622	1.59712	1.30438	2.67301	1.77081	3.78433	0.732965
Solyc00g500202.1	6.16299	5.90241	5.28799	7.05837	8.94859	5.71406	3.18839	3.15398	3.32029	2.23461	3.97464	2.51584	5.23924	4.92401	4.1085	6.42608	4.36284	6.45972	2.90302	2.3525	5.95274	2.92886	4.04484	2.14079
Solyc00g500203.1	12.4734	11.6321	12.4278	10.598	14.4281	9.89922	8.97398	10.395	7.96097	4.27973	5.68149	2.37896	13.3112	10.8364	9.97083	16.4873	7.91411	18.5701	4.97616	6.01879	9.5359	3.44608	4.13657	2.46806
Solyc00g500204.1	0	0	0	0	0	0	0	0	0	0	0	0	0	0	0	0	0	0	0	0	0	0	0	0
Solyc00g500205.1	1.02126	0.67725	0.649405	0.591089	0.968819	0.61576	0.244075	0.287337	0.210076	0.543599	0.368895	0.214742	0.933509	0.543181	0.488898	0.634684	0.442242	0.675851	0.236412	0.234341	0.965826	0.31482	0.486936	0.156682
Solyc00g500206.1	37.3931	22.7989	23.11	10.7914	16.9694	9.45687	3.58751	2.99598	2.63352	4.99221	10.0586	3.48209	30.6309	13.729	15.2343	6.89858	5.38961	7.85346	2.64578	2.94324	38.9959	4.71067	13.2609	2.8627
Solyc00g500207.1	8.76352	5.51556	4.94929	6.08922	6.50279	4.19607	2.08863	1.79845	1.27791	2.77971	5.14837	1.37637	7.45021	4.51372	4.86116	3.16159	3.33665	3.29397	2.02936	1.58588	13.7211	1.42738	2.09911	0.909497
Solyc00g500208.1	14.3629	8.84027	9.96276	6.32144	13.5237	5.23338	2.14887	1.72158	1.82708	6.04285	7.61039	2.37571	14.8746	8.80965	7.8564	4.58182	3.23068	5.2173	2.18565	1.97221	27.0363	2.42788	4.24244	1.24562
Solyc00g500209.1	14.0696	8.29677	10.3309	6.33967	13.0778	5.53014	1.93985	1.68605	1.6339	6.52147	7.55994	1.95201	15.0277	8.81098	8.51225	4.58608	3.40416	4.9196	1.8987	1.50642	26.9732	2.81073	6.02903	1.42237
Solyc00g500210.1	4.65185	3.80459	3.41906	4.75491	7.13039	5.20328	2.08128	1.63158	1.80656	3.72799	2.26279	1.66996	4.1294	2.96145	2.36198	3.27704	2.55843	3.41129	1.43305	1.12208	4.22321	2.19005	3.12348	1.18682
Solyc00g500211.1	4.24033	2.08614	2.59821	3.19226	5.53031	3.8026	1.38371	1.25655	1.10575	3.11195	2.40754	1.29253	3.71262	2.39253	1.50623	3.01611	2.13377	2.50723	0.821516	0.945634	4.21903	2.53578	3.37334	1.0511
Solyc00g500212.1	9.91537	8.48551	7.60365	11.4396	10.9694	10.1416	3.69501	3.65846	4.29364	3.57531	2.79447	2.94084	6.60708	5.33828	5.05773	8.8871	7.78555	8.79623	3.52281	2.93661	5.18415	4.71457	4.9497	1.73909
Solyc00g500213.1	0	0	0	0	0	0	0	0	0	0	0	0	0	0	0	0	0	0	0	0	0	0	0	0
Solyc00g500214.1	0	0	0	0	0	0	0	0	0	0	0	0	0	0	0	0	0	0	0	0	0	0	0	0
Solyc00g500215.1	0	0	0	0	0	0	0	0	0	0	0	0	0	0	0	0	0	0	0	0	0	0	0	0
Solyc00g500216.1	0	0	0.057323	0	0	0	0.111994	0	0	0	0	0	0	0	0.035083	0	0.047581	0	0.070956	0	0.115561	0	0	0
Solyc00g500217.1	0	0	0	0	0	0	0	0	0	0	0	0	0	0	0	0	0	0	0	0	0	0	0	0
Solyc00g500218.1	0	0	0	0	0	0	0	0	0	0	0	0	0	0	0	0	0	0	0	0	0	0	0	0
Solyc00g500219.1	0	0.014963	0	0	0	0	0.018383	0	0	0.021592	0	0.01222	0	0	0	0.020096	0	0	0	0.020649	0	0.114535	0.07791	0.05558
Solyc00g500220.1	0	0	0	0	0	0	0	0	0	0	0	0	0	0	0	0	0	0	0	0	0	0	0	0
Solyc00g500221.1	0	0	0	0	0.083063	0.016603	0.111225	0.100206	0.082481	0	0	0	0.073311	0	0	0.335389	0.113028	0.052594	0	0.370845	0.201904	0.239114	0.522875	0.43773
Solyc00g500222.1	0.308494	0	0.13916	0.346442	0	0	0.333665	0.238648	0.270656	0.092153	0.409396	0.423907	0	0.255418	0.196053	0.573847	0.277235	0.284146	0.459241	0.501978	0.372817	0.877008	0.9034	1.22499
Solyc00g500223.1	0	0	0	0	0	0	0	0	0	0	0	0	0	0	0	0	0	0	0	0	0	0	0	0
Solyc00g500224.1	0.312535	0.327003	0.370591	0.64862	0	0	0.100715	0.168474	0.126886	0	0	0	0.206849	0.178773	0.182867	0.10503	0.198899	0.20736	0.102691	0.144739	0.649751	0	0	0
Solyc00g500225.1	3.25405	3.77977	3.70573	7.83243	9.76651	8.00956	2.17232	2.46901	2.32355	6.364	11.143	16.7335	1.72264	1.97013	2.01356	1.95487	0.939287	1.83169	1.63534	1.9513	2.50447	16.879	73.7815	23.3368
Solyc00g500226.1	0.673158	0.717651	0.765348	1.43606	0.940544	1.69753	0.416501	0.404171	0.291633	1.58822	2.84597	3.48058	0.400838	0.284916	0.316166	0.335696	0.303076	0.381395	0.342565	0.307936	0.865348	3.95163	19.9435	6.48856
Solyc00g500227.1	0.076107	0.083146	0.107293	0.543999	0.372062	0.506014	0.051844	0.054118	0.074246	0.98364	2.57818	3.70603	0.066956	0.063949	0.061214	0.155451	0.194658	0.144851	0.053861	0.13124	0.135095	4.50215	37.6106	10.0501
Solyc00g500228.1	8.57236	9.16994	10.4875	18.0239	17.0321	19.5171	2.72261	2.74545	2.6849	15.2003	29.2554	35.4847	4.74809	4.3991	3.72767	2.29662	1.8532	3.75635	1.82361	2.35744	10.9247	39.1506	222.402	71.8771
Solyc00g500229.1	0	0	0	0	0	0	0	0	0	0	0	0	0	0	0	0	0	0	0	0	0	0	0	0
Solyc00g500230.1	0	0	0	0	0	0	0	0	0	0	0	0	0	0	0	0	0	0	0	0	0	0	0	0
Solyc00g500231.1	0	0	0	0	0	0	0	0	0	0	0	0	0	0	0	0	0	0	0	0	0	0	0	0
Solyc00g500232.1	0	0	0	0	0	0	0	0	0	0	0	0	0	0	0	0	0	0	0	0	0	0	0	0
Solyc00g500233.1	0	0	0	0	0	0	0	0	0	0	0	0	0	0	0	0	0	0	0	0	0	0	0	0
Solyc00g500234.1	0.047594	0.023947	0.027149	0.22051	0.057864	0.159571	0.03526	0.020536	0.040675	0.151307	0.455147	0.169821	0	0.050893	0.024424	0	0.040757	0.03793	0.036127	0.076231	0.237895	1.40968	1.36574	0.609667
Solyc00g500235.1	0	0	0	0	0	0	0	0	0.036285	0	0	0	0	0	0	0	0	0	0	0	0	0.011323	0	0.035371
Solyc00g500236.1	0	0.010925	0.007671	0.004327	0	0.004579	0.018667	0.005689	0	0	0	0.011162	0.007208	0	0	0	0.003485	0.00257	0.023904	0.027126	0.019024	0.017306	0.026492	0.012971
Solyc00g500237.1	0.035595	0.03663	0.053936	0.126261	0.049256	0.155898	0	0	0	0.142385	0.362312	0.352627	0.037774	0.01821	0.033947	0.00716	0.016567	0.024119	0	0.009671	0.229006	0.731679	3.57443	1.10836
Solyc00g500238.1	1.07716	0.997021	0.853326	7.22653	2.525	5.0132	0.729843	0.25044	0.490124	10.3082	41.6818	30.5417	0.915319	0.776019	0.602334	0.566329	0.708867	1.11555	0.315726	0.889467	8.39665	78.5316	257.59	109.639
Solyc00g500239.1	0.060257	0.022155	0	0.191903	0.147523	0.118858	0.049179	0	0.021284	0.102784	0.350241	0.349752	0	0	0	0.058115	0.020427	0.02069	0	0	0.015033	0.583946	3.09438	0.620694
Solyc00g500240.1	1.9712	1.5808	1.02632	1.75909	1.9171	1.81024	0.286295	0.263619	0.256253	1.94845	5.37033	5.68826	0.622665	0.538377	0.590814	0.348367	0.377021	0.348192	0.250442	0.203088	2.60368	6.76156	61.796	21.3946
Solyc00g500241.1	0.380447	0.532253	0.397525	0.873089	0.657895	0.863026	0.114388	0.168569	0.125144	0.89594	2.1483	1.99404	0.226861	0.255369	0.284943	0.156277	0.239211	0.269975	0.151146	0.204838	0.884687	4.49261	15.9285	5.90649
Solyc00g500242.1	0.66284	0.20829	0.441198	1.07035	0.788651	0.931336	0.14283	0.247946	0.040298	0.734132	2.78567	4.15009	0.325305	0.167906	0.105762	0.120465	0.101171	0.118936	0.033543	0.332472	0.916861	6.12744	27.596	9.17018
Solyc00g500243.1	2.21	2.02474	1.89741	4.24152	3.22819	4.31006	0.93991	0.884681	0.655678	3.57902	7.15128	9.11422	1.38477	0.958601	0.817107	1.29599	1.16891	1.68901	0.817017	0.739016	3.05523	9.73989	37.7929	13.3934
Solyc00g500244.1	3.56706	3.17918	3.11345	2.54288	3.9055	3.0754	0.500819	0.487081	0.562554	3.94257	8.45972	13.264	1.75789	0.801739	1.1956	0.550563	0.26381	1.20064	0.147995	0.35317	3.35537	11.9684	45.5028	14.2911
Solyc00g500245.1	1.8944	1.93202	1.71951	2.50511	2.25043	2.63938	0.539998	0.540048	0.438351	2.49499	4.8768	6.02177	0.968207	0.77692	0.742719	0.43914	0.267391	0.50266	0.379541	0.429127	1.75353	6.93745	27.9703	10.8769
Solyc00g500246.1	0	0	0	0	0	0	0	0	0	0	0	0	0	0	0	0	0	0	0	0	0	0	0	0
Solyc00g500247.1	0	0	0	0	0	0	0	0	0	0	0	0	0	0	0	0	0	0	0	0	0	0	0	0
Solyc00g500248.1	0	0	0	0	0	0	0	0	0	0	0	0	0	0	0	0	0	0	0	0	0	0	0	0
Solyc00g500249.1	0.64532	0.625837	0.462942	1.03629	1.03371	1.24332	0.215483	0.244603	0.22777	1.06961	2.4511	2.39652	0.332578	0.4121	0.231481	0.163666	0.165399	0.185991	0.208122	0.162468	1.32752	5.01071	24.9488	7.00644
Solyc00g500250.1	3.41154	2.87791	2.78318	4.85514	4.52197	5.65385	0.856432	0.813929	0.762923	4.50981	9.55956	11.3221	1.98517	1.4941	1.44762	0.883641	0.796883	1.28033	0.718504	0.967228	5.37996	21.3526	69.0644	22.4196
Solyc00g500251.1	0.901181	1.03312	1.3723	2.17681	1.76481	2.74712	0.452558	0.595008	0.487014	1.78217	3.72404	4.6246	0.625031	0.684485	0.558429	0.827319	0.800537	0.983258	0.760697	1.05069	1.55934	9.35395	32.9359	9.33796
Solyc00g500252.1	2.26751	2.90644	2.04322	2.59499	4.07254	3.43108	0.387871	0.8459	0.265082	2.84205	4.44933	7.16107	1.30947	1.14506	0.902828	0.727032	0.436686	0.757104	0.268518	0.508379	2.11637	8.12699	33.884	10.7498
Solyc00g500253.1	2.25862	1.74096	1.87674	2.98676	3.56602	2.81144	0.485453	0.24717	0.437432	1.99067	4.20318	7.19486	0.99478	1.18237	0.744979	0.452084	0.362008	0.908976	0.341733	0.551862	1.31498	7.6331	31.559	12.0302
Solyc00g500254.1	0.175942	0.233169	0.247057	0.89719	0.349848	0.911521	0	0.125331	0.259793	0.773417	1.85137	2.61556	0.112868	0.180577	0.110104	0.12056	0.03092	0.306684	0.255795	0	0.429762	1.77778	10.8303	4.39469
Solyc00g500255.1	0.647174	0.863282	0.40215	1.50934	0.694412	1.41137	0.050607	0.242445	0.120043	1.60022	3.36013	4.47499	0.138509	0.30322	0.200351	0.105379	0.066455	0.295521	0.391852	0.420094	0.601127	10.2105	41.5722	12.6676
Solyc00g500256.1	1.68193	1.43994	1.16702	5.22937	3.12545	4.32937	0.581259	0.513813	0.470537	3.08942	8.5191	8.88928	0.787359	0.456922	0.432146	0.736803	0.606057	1.17564	0.42729	0.776247	1.8924	34.5436	106.409	32.8106
Solyc00g500257.1	2.68759	3.11574	3.42342	5.52928	4.18897	6.68397	1.54029	1.69507	1.20635	5.311	9.90154	11.5209	1.68023	1.33848	1.50778	1.16455	1.0216	1.33228	1.12535	1.29194	3.08188	13.9243	64.9804	22.4505
Solyc00g500258.1	0	0	0	0	0	0	0	0	0	0	0	0	0	0	0	0	0	0	0	0	0	0	0	0
Solyc00g500259.1	0.015086	0.013695	0.003657	0.130444	0.01392	0.074694	0.019187	0	0.014204	0.099702	0.232793	0.083083	0.01088	0	0.021555	0.010197	0.021366	0.024667	0	0.052751	0.14803	0.624887	0.761252	0.330834
Solyc00g500260.1	1.65713	1.39985	1.17036	1.5781	1.65327	1.71309	0.289452	0.328226	0.269961	2.11977	5.37599	5.79783	0.665785	0.611684	0.556891	0.356684	0.345742	0.419605	0.267436	0.247218	1.97426	7.70174	50.7809	18.0414
Solyc00g500261.1	3.30961	4.96676	4.48236	9.87797	10.1823	10.6146	2.20202	2.2777	2.29704	6.82537	12.604	18.4727	1.69965	1.74533	2.24753	1.94447	1.11504	1.96424	2.11279	1.92587	2.81997	20.5372	84.7939	30.0538
Solyc00g500262.1	1.00878	1.05034	1.1827	2.27388	1.412	2.5672	0.60184	0.538996	0.47966	2.18503	4.51336	5.21414	0.563431	0.420381	0.48501	0.496199	0.445464	0.628076	0.441679	0.502763	1.33874	5.94536	29.7443	10.034
Solyc00g500263.1	0.127877	0.126193	0.142703	0.717255	0.462853	0.661376	0.071274	0.080324	0.076766	1.29809	3.44882	4.8801	0.089463	0.084372	0.083673	0.215136	0.252515	0.209777	0.081691	0.166819	0.147396	5.67455	50.0407	13.371
Solyc00g500264.1	0	0	0	0	0	0	0	0	0	0	0	0	0	0	0	0	0	0	0	0	0	0	0	0
Solyc00g500265.1	0	0	0	0	0	0	0	0	0	0	0	0	0	0	0	0	0	0	0	0	0	0	0	0
Solyc00g500266.1	0	0	0	0	0	0	0	0	0	0	0	0	0	0	0	0	0	0	0	0	0	0	0	0
Solyc00g500267.1	0	0	0	0	0	0	0	0	0	0	0	0	0	0	0	0	0	0	0	0	0	0	0	0
Solyc00g500268.1	0.589745	0.435444	0.359956	2.90627	0.517281	1.62617	0.396764	0.151601	0.281033	2.75396	6.13643	2.70057	0.383789	0.449241	0.318857	0.255963	0.4527	0.512051	0.628474	1.33472	2.50785	16.9542	28.1609	10.7718
Solyc00g500269.1	0	0	0	0	0	0	0	0	0	0	0	0	0	0	0	0	0	0	0	0	0	0	0	0
Solyc00g500270.1	0	0	0	0	0	0	0	0	0	0	0	0	0	0	0	0	0	0	0	0	0	0	0	0
Solyc00g500271.1	2.23819	1.97184	1.78973	5.34944	3.52592	4.95638	0.552724	0.482033	0.471821	4.62846	13.6956	14.878	0.903988	0.952207	0.851293	0.713527	0.400143	0.979839	0.38281	0.91037	2.85411	38.5029	144.528	43.5104
Solyc00g500272.1	1.55709	1.74348	1.45503	3.8607	3.18263	4.13834	0.737091	0.723408	0.627429	5.05021	13.3369	13.7988	0.800098	0.535337	0.645644	0.595115	0.565336	1.05286	0.697529	0.663122	1.72418	26.4961	98.5268	32.0283
Solyc00g500273.1	1.02021	1.00491	0.938811	2.94099	1.77394	2.70173	0.556102	0.490595	0.4789	2.81776	5.87801	6.46861	0.483954	0.569892	0.72531	0.793636	0.475471	0.681278	0.152049	0.544995	1.51577	8.10633	30.4754	13.5394
Solyc00g500274.1	1.58283	1.41004	1.18866	1.84135	1.8849	2.0006	0.328247	0.371455	0.29064	2.01957	3.78391	4.66509	0.79736	0.54459	0.444736	0.35503	0.198279	0.415103	0.285824	0.321557	1.38256	5.43462	22.3493	8.34218
Solyc00g500275.1	1.17501	0.964328	0.952826	1.21185	1.62208	1.41901	0.338271	0.131329	0.145763	1.38447	2.81301	5.10077	0.393078	0.320606	0.395351	0.272642	0.222971	0.403461	0.061446	0.229012	1.13768	4.01748	18.921	6.05675
Solyc00g500276.1	2.25618	1.89137	1.66341	2.3833	2.10367	2.57362	0.483903	0.470273	0.34691	3.07439	5.587	6.1531	1.10501	0.911209	0.838593	0.484492	0.239934	0.469274	0.261544	0.314531	2.64965	7.74737	37.2354	11.8322
Solyc00g500277.1	0.327588	0.317188	0.384984	0.749164	0.529035	0.823072	0.083022	0.10407	0.040298	0.449525	1.89484	2.33823	0.213705	0.187186	0.048354	0.120465	0.067129	0.081551	0.033543	0.163759	0.356915	3.96999	16.4675	5.03198
Solyc00g500278.1	0.482548	0.465541	0	0	0	0	0.214155	0.195116	0.20989	0.407899	0.305033	0	0.226207	0.224334	0.132409	0.534747	0.423148	0.477235	0.127989	0.132537	0.403859	0.203668	0.370733	0.0944
Solyc00g500279.1	0	0.012536	0.473112	4.33045	4.54225	4.75858	0	0.004447	0.002977	0	0	0.363522	0	0.009793	0.006414	0.019125	0	0	0	0	0.017318	0	0	0
Solyc00g500280.1	0.982189	0.569392	0.791019	0.683188	1.1473	0.644913	0.323768	0.324591	0.201589	0.414677	0.358654	0.217739	0.779326	0.5364	0.423598	0.724121	0.498537	0.68729	0.302019	0.231349	1.05488	0.367506	0.419839	0.122241
Solyc00g500281.1	0	0	0	0	0	0	0	0	0	0	0	0	0	0	0	0	0	0	0	0	0	0	0	0
Solyc00g500282.1	0	0	0	0	0	0	0	0	0	0	0	0	0	0	0	0	0	0	0	0	0	0	0.033879	0
Solyc00g500283.1	0	0	0	0	0	0	0	0	0	0	0	0	0	0	0	0	0	0	0	0	0	0	0	0
Solyc00g500284.1	0	0	0	0	0	0	0	0	0	0	0	0	0	0	0	0	0	0	0	0	0	0	0	0
Solyc00g500285.1	0	0	0	0	0	0	0	0	0	0	0	0	0	0	0	0	0	0	0	0	0	0	0	0
Solyc00g500286.1	0	0	0.006034	0.007437	0.00672	0.006144	0.007535	0	0	0	0	0.005166	0	0.007575	0	0.009267	0	0.006755	0	0	0	0.006712	0	0.017371
Solyc00g500287.1	0	0	0	0	0	0	0	0	0	0	0	0	0	0	0	0	0	0	0	0	0	0	0	0
Solyc00g500288.1	0	0	0	0	0	0	0	0	0	0	0	0	0	0	0	0	0	0	0	0	0	0	0	0
Solyc00g500289.1	0	0	0	0	0	0	0	0	0	0	0	0	0	0	0	0	0	0	0	0	0	0	0	0
Solyc00g500290.1	1.25295	0.675306	0.675767	0.64778	1.11284	0.687203	0.28269	0.294583	0.205883	0.775435	0.429691	0.253318	0.868947	0.542657	0.41305	0.748808	0.428704	0.73747	0.269602	0.207963	1.12766	0.332032	0.534563	0.159649
Solyc00g500291.1	4.10526	4.00947	3.30376	3.05916	4.0892	3.08342	1.37527	1.25075	1.13075	1.31657	1.58272	0.937104	4.89534	2.74063	2.73027	3.15243	2.5618	3.14331	1.20667	1.25335	4.02828	1.45097	2.27646	0.748763
Solyc00g500292.1	18.4571	17.4457	18.2463	16.0378	21.2076	14.6575	13.5092	15.4514	11.5866	6.16597	8.17614	3.55096	19.9028	16.1047	14.6466	24.5951	11.9957	27.5375	7.24362	8.58412	13.5971	5.04175	6.10053	3.57273
Solyc00g500293.1	4.86824	4.77194	4.25843	6.09821	7.19215	4.70356	2.85274	2.69248	2.75896	1.88653	3.2886	2.11016	4.31187	3.66256	3.46355	5.04129	3.72232	5.43831	2.43385	2.02966	6.74553	2.37865	3.30648	1.72628
Solyc00g500294.1	2.92761	3.20067	4.08981	5.07844	7.49467	6.34362	1.65291	1.45996	1.69139	2.13505	2.10832	1.14726	2.36708	3.67386	1.73556	3.84744	3.77965	2.94967	0.988523	0.966724	2.17048	1.32959	2.0116	0.57826
Solyc00g500295.1	2.88692	2.38478	3.49811	3.13452	4.46803	3.06408	1.71464	2.11272	1.98259	3.26433	2.30765	0.87302	3.05456	2.90119	1.91161	3.55499	2.39674	2.95403	1.41825	1.27917	2.36642	1.59607	3.36015	0.638964
Solyc00g500296.1	191.741	125.03	116.155	73.0936	115.046	60.8574	18.1739	13.9037	13.4652	11.6282	81.5167	20.6746	115.102	53.9301	53.6492	29.2705	42.0164	40.3922	14.1075	13.9101	523.028	37.5637	54.2868	17.5251
Solyc00g500297.1	16.4854	16.4122	12.5974	13.926	17.156	12.6581	7.22165	6.89922	6.45984	4.89426	4.65872	4.26931	12.847	10.3724	10.1013	13.1644	8.55887	16.0022	4.77485	5.50523	7.05723	5.54831	7.39982	2.80771
Solyc00g500298.1	7.81099	8.2415	6.40271	5.34142	7.30256	4.90444	4.90479	5.78468	4.21136	3.2766	3.12379	2.21336	8.16153	5.66885	6.62522	8.6789	5.12516	9.84331	4.5191	5.21858	5.85222	3.84094	5.9627	2.7474
Solyc00g500299.1	1.64371	1.04556	1.4787	1.1284	1.61679	1.06419	1.44543	1.47662	1.54185	0.642814	0.982242	0.556606	1.09123	0.810521	0.556375	2.0309	1.08205	2.10646	1.35704	1.32905	1.88827	0.913541	1.55658	0.68995
Solyc00g500300.1	0.539477	0.442816	0.43167	0.389569	0.528251	0.315713	0.584353	0.792598	0.642467	0.31207	0.430193	0.317073	0.652589	0.276953	0.268993	0.729389	0.39915	0.721574	0.67007	0.693468	0.845894	0.410253	0.784615	0.275282
Solyc00g500301.1	326.494	317.199	246.629	256.754	354.593	280.548	38.8116	30.1036	30.2615	59.7071	266.64	63.1695	177.153	146.82	111.511	59.0844	126.354	125.075	24.9618	22.8134	1227.48	83.8121	171.345	32.935
Solyc00g500302.1	2.6566	2.49251	2.78835	5.17673	3.86432	4.78829	0.727442	0.858265	0.830801	4.34	9.78091	11.7739	2.24277	1.66596	2.00142	0.902831	0.773726	0.998783	0.498525	0.79895	5.19325	12.2206	66.503	21.3736
Solyc00g500303.1	3.88457	3.22065	3.19952	3.58139	4.20527	4.31376	0.440663	0.550932	0.418863	3.98425	7.81977	8.94705	1.83715	1.85692	1.91383	0.624315	0.692266	0.954253	0.383972	0.320891	4.86914	9.20792	35.0658	11.7347
Solyc00g500304.1	0.078002	0.022061	0.005842	0.185457	0.158688	0.130781	0.054068	0.015302	0.031791	0.110025	0.375738	0.350044	0.008615	0.015574	0.012333	0.06549	0.050526	0.03902	0	0.008791	0.022454	0.625609	3.20128	0.6506
Solyc00g500305.1	0	0	0	0	0	0	0	0	0	0	0	0	0	0	0	0	0	0	0	0	0	0	0	0
Solyc00g500306.1	0	0	0	0	0	0	0	0	0	0	0	0	0	0	0	0	0	0	0	0	0	0	0	0
Solyc00g500307.1	0	0	0	0	0	0	0	0	0	0	0	0	0	0	0	0	0	0	0	0	0	0	0	0
Solyc00g500308.1	0	0	0	0	0	0	0	0	0	0	0	0	0	0	0	0	0	0	0	0	0	0	0	0.009644
Solyc00g500309.1	0.386653	0.323153	0.321005	0.445442	0.652945	0.655806	0.092159	0.058915	0.104231	0.533199	0.855371	1.56129	0.201787	0.175456	0.124005	0.122728	0.041686	0.120133	0.086186	0.069889	0.426083	1.29516	5.45265	2.06833
Solyc00g500310.1	0.253534	0.224793	0.150992	0.257969	0.253161	0.207677	0.134348	0.042397	0.018242	0.291716	0.334307	1.03283	0.12498	0.058644	0.09681	0.024382	0.022025	0.157015	0.09254	0	0.253097	0.799901	3.59023	1.18032
Solyc00g500311.1	0.255963	0.144448	0.14183	0.263169	0.354036	0.226156	0.040408	0.035739	0.015069	0.186329	0.717286	1.00704	0.109331	0.038803	0.088189	0.027449	0.044603	0.030252	0.045661	0.013334	0.17262	1.5733	6.08312	1.78014
Solyc00g500312.1	0.739571	0.591614	0.434627	0.607054	0.758902	0.646547	0.138178	0.097678	0.086342	0.731164	1.83139	2.23482	0.258052	0.262124	0.239849	0.127859	0.146104	0.14105	0.060676	0.077503	0.880991	2.37014	18.8176	6.42894
Solyc00g500313.1	1.85151	1.82251	2.24611	5.10777	5.12427	8.22981	0.930367	0.841177	1.38867	3.88125	10.4561	11.3695	0.608309	0.612565	0.473448	2.66144	1.98597	1.54801	1.04429	1.14485	1.88416	19.3089	71.8181	22.6154
Solyc00g500314.1	3.04524	3.55262	3.56187	9.09607	6.17002	10.98	1.94098	2.36513	1.92042	6.33886	13.6597	12.7759	1.94077	1.14411	1.29064	2.23149	2.59183	2.80037	0.519395	2.44256	3.51376	23.1569	71.2239	22.2238
Solyc00g500315.1	0	0	0	0	0	0	0	0	0	0	0	0	0	0	0	0	0	0	3.91818	0	0	0	0	0
Solyc00g500316.1	1.61309	2.36836	2.26067	7.18815	3.69417	8.53806	1.04692	0.978085	1.38723	6.11803	13.9501	12.0497	0.843126	0.718583	0.675217	1.54123	1.9534	1.83426	1.05797	1.58824	2.23171	21.0045	57.0443	22.9878
Solyc00g500317.1	2.48305	2.19144	1.90711	5.69935	3.8747	5.34659	0.617664	0.482033	0.531307	4.73643	14.9348	15.7899	1.07351	1.04621	0.917951	0.836207	0.451072	1.08561	0.38489	1.0902	3.1677	41.8699	156.482	47.2183
Solyc00g500318.1	1.52326	1.87786	1.45867	3.98108	3.18907	4.21432	0.756394	0.760315	0.613355	5.24885	13.3586	13.9967	0.819121	0.543774	0.64596	0.613286	0.55067	1.05059	0.654602	0.693199	1.83327	26.627	99.6206	33.0536
Solyc00g500319.1	1.43404	0.998988	0.96849	0.896581	1.43155	0.929953	0.371873	0.421815	0.324503	0.796534	0.557963	0.314342	1.34013	0.750804	0.685627	0.962302	0.660727	1.00371	0.372089	0.351531	1.39708	0.469642	0.700897	0.226879
Solyc00g500320.1	0	0	0	0	0	0	0	0	0	0	0	0	0	0	0	0	0	0	0	0	0	0	0	0
Solyc00g500321.1	6.14978	5.97883	6.96124	5.75108	7.30865	4.89549	4.55118	6.06809	3.28491	2.74639	4.9341	1.20885	8.19336	5.89767	4.90918	7.09964	3.9348	6.90513	3.07639	3.7862	8.97189	3.01159	5.33973	1.68363
Solyc00g500322.1	12.6412	13.5775	13.307	12.1083	15.3281	11.6169	9.95736	9.96189	7.57447	4.3736	7.8956	3.06253	13.2853	9.30269	8.31354	15.1756	10.6474	15.1954	7.35993	6.7492	10.6779	6.37807	7.20022	4.46565
Solyc00g500323.1	18.5584	17.2092	18.2954	16.5367	21.4788	15.1134	13.2205	15.5092	11.6797	6.00273	8.5168	3.46454	20.2006	16.0133	14.5251	23.6998	12.2351	27.4933	7.06288	8.44168	13.5871	5.15949	6.10439	3.75775
Solyc00g500324.1	0.420332	0.381643	0.388484	1.01222	1.18088	1.20682	0.179067	0.129035	0.184014	0.366074	0.275025	0.332085	0.222859	0.250456	0.159354	0.489233	0.401289	0.480654	0.109372	0.117835	0.27862	0.176414	0.298196	0.107058
Solyc00g500325.1	324.91	318.7	249.175	259.626	357.579	280.731	38.8317	29.9592	29.5655	61.2156	270.795	63.2996	179.288	145.891	113.817	61.2389	128.05	125.084	24.6546	23.2948	1234.14	84.1689	168.368	33.1862
Solyc00g500326.1	0.616718	0.475086	0.508681	0.326443	0.710949	0.539905	0.672148	0.81408	0.650826	0.369225	0.475043	0.261667	0.646501	0.367246	0.245655	0.822063	0.511632	0.808816	0.707814	0.713648	0.765224	0.363521	0.649415	0.269098
Solyc00g500327.1	0	0.088459	0	0.433705	0	0	0	0	0	0	0	0	0	0	0.038756	0	0	0	0.138821	0.139014	0	0	0	0
Solyc00g500328.1	10.2717	11.364	8.75062	9.02299	11.1401	8.98274	5.2109	4.84758	4.42471	3.17718	3.37568	2.96965	7.74984	7.49422	7.17415	9.36959	5.86834	11.1924	3.68111	4.40135	4.75603	3.35211	5.33802	2.33906
Solyc00g500329.1	184.697	120.771	113.689	71.4862	111.85	59.4147	17.2946	13.5937	12.9569	11.4032	79.473	20.4019	113.119	52.1523	52.1294	28.5589	40.9908	39.3344	13.7911	13.7937	513.636	36.9382	53.3377	17.1414
Solyc00g500330.1	3.25948	2.78987	4.06004	3.84715	5.51358	3.80521	1.98321	2.27872	2.23863	3.50522	2.61174	1.0161	3.28563	3.37562	2.04751	3.82652	2.63493	3.30082	1.59712	1.30438	2.66143	1.77081	3.78433	0.732965
Solyc00g500331.1	6.15588	5.9247	5.34886	7.26961	9.19333	5.79469	3.26228	3.27124	3.36766	2.34377	4.02348	2.54102	5.47426	5.06348	4.30118	6.4014	4.44613	6.61413	2.90494	2.54076	5.98174	2.95563	4.08393	2.16892
Solyc00g500332.1	12.1454	11.3612	11.7866	10.9246	13.8065	9.68819	8.56343	10.1433	7.51068	4.04411	5.40845	2.36857	12.858	10.7626	9.74186	15.8246	8.2219	17.9413	4.54296	5.45742	9.06202	3.39471	3.9638	2.346
Solyc00g500333.1	4.49502	4.65665	4.37781	4.12727	5.82864	4.10924	3.42485	3.32105	2.38025	1.3658	2.9729	1.1618	4.91314	3.24056	3.10744	4.36672	3.70764	5.16776	2.61569	2.54838	4.6868	2.02322	2.78994	1.40298
Solyc00g500334.1	0	0	0	0	0	0	0	0	0	0	0	0	0	0	0	0	0	0	0	0	0	0	0	0
Solyc00g500335.1	1.95762	1.86846	1.62119	1.18135	2.1284	1.07067	0.6757	0.711904	0.729274	0.785827	1.10365	0.485412	2.95864	1.50694	1.65128	1.71398	1.01984	1.44079	0.860176	0.792313	3.08064	0.911393	1.39278	0.475449
Solyc00g500336.1	0	0	0	0	0	0	0	0	0	0	0	0	0	0	0	0	0	0	0	0	0	0	0	0
Solyc00g500337.1	0	0	0	0	0	0	0	0	0	0	0	0	0	0	0	0	0	0	0	0	0	0	0	0
Solyc00g500338.1	0	0	0	0	0	0	0	0	0	0	0	0	0	0	0	0	0	0	0	0	0	0	0	0
Solyc00g500339.1	0.504722	0.646491	0.713757	5.08548	2.27333	3.96952	0.802453	0.481244	0.577846	6.03075	26.0557	21.8571	0.390433	0.202687	0.341731	0.823891	1.00329	0.977602	0.470815	1.06673	2.85974	45.9749	149.235	55.8966
Solyc00g500340.1	1.07211	1.01731	0.824768	6.78765	2.49301	4.90898	0.855669	0.307855	0.330048	9.55335	41.273	28.4172	1.11361	0.774856	0.745229	0.495107	0.754463	0.949133	0.377782	0.968815	9.02186	77.0384	241.983	104.753
Solyc00g500341.1	0.434405	0.358899	0.515239	1.41396	1.24343	1.8408	0.221684	0.252375	0.295381	1.44581	4.52095	5.8141	0.301163	0.168316	0.197651	0.225971	0.145993	0.401267	0.163026	0.276324	1.18879	9.32335	43.3198	17.2183
Solyc00g500342.1	1.55783	1.57244	1.17882	5.25787	2.51675	4.10637	0.706064	0.547334	0.400657	5.71468	15.8984	16.8603	0.768023	0.612897	0.395768	0.646773	0.708547	1.37197	0.693463	1.3725	3.73449	39.209	169.101	63.3523
Solyc00g500343.1	3.60739	3.32909	2.37513	14.933	5.74117	14.0712	1.61747	1.1633	1.73846	14.8669	36.6597	24.8371	2.20099	1.17815	1.14395	1.54125	2.29208	2.6237	1.62097	2.77654	9.31602	84.0669	323.675	123.071
Solyc00g500344.1	0	0	0.067631	0.601586	0.189565	1.14858	0.049991	0	0	0.422938	1.10759	1.0064	0	0.041658	0	0	0.091897	0.260151	0	0.186839	0.179808	3.64582	17.5134	3.4583
Solyc00g500345.1	2.69952	2.38997	2.29933	4.72928	3.70159	4.28778	0.646688	0.537669	0.620749	6.13704	12.096	19.3948	1.47715	1.45795	1.33362	1.01636	0.957596	1.20343	0.562696	0.797205	3.58605	25.6384	98.885	29.6337
Solyc00g500346.1	0.0265	0.035329	0.039985	0.092926	0.04192	0.175908	0	0.004342	0.000524	0.190905	0.466907	0.507155	0.033257	0.014964	0.025782	0.005259	0.012995	0.026359	0.006185	0.011115	0.175336	0.968478	6.18912	1.70106
Solyc00g500347.1	0	0	0	0	0	0	0	0	0	0	0	0	0	0	0	0	0	0	0	0	0	0	0	0
Solyc00g500348.1	0.500823	0.56156	0.396848	0.989941	0.896715	1.15585	0.193352	0.206094	0.22777	0.825193	2.14733	2.07691	0.279807	0.283856	0.156758	0.163666	0.14503	0.166037	0.151528	0.162468	1.10021	4.29221	21.5537	6.08418
Solyc00g500349.1	3.73434	2.88213	2.92882	4.91405	4.20195	5.48181	0.66675	0.614244	0.714818	4.26662	10.3563	11.6934	2.11435	1.4875	1.59106	0.951958	0.815508	1.43014	0.714933	0.870091	5.192	20.9273	70.5798	24.0282
Solyc00g500350.1	0.099215	0.097663	0.10753	0.522509	0.327491	0.484649	0.063151	0.043708	0.064651	0.926983	2.59414	3.61187	0.051477	0.06918	0.069388	0.152198	0.179909	0.14305	0.071731	0.107713	0.127717	4.50887	37.5787	9.87969
Solyc00g500351.1	2.59867	2.82882	2.51279	4.01247	4.15245	4.77161	0.892952	0.958118	0.863756	3.56448	6.37178	9.2856	1.43594	1.14417	1.13932	0.874827	0.614468	0.948746	0.702037	1.01799	1.94899	8.87235	38.962	12.5462
Solyc00g500352.1	0	0	0	0	0	0	0	0	0	0	0	0	0	0	0	0	0	0	0	0	0	0	0	0
Solyc00g500353.1	0	0	0	0	0	0	0.01949	0.011447	0	0.141172	0.115312	0.292343	0	0	0	0	0.018199	0	0	0	0	0	0.016318	0
Solyc00g500354.1	0	0	0	0	0	0	0	0	0	0	0	0	0	0	0	0	0	0	0	0	0	0	0	0
Solyc00g500355.1	0	0	0	0	0	0	0	0	0	0	0	0	0	0	0	0	0	0	0	0	0	0	0	0
Solyc00g500356.1	0	0	0	0	0	0	0	0	0	0	0	0	0	0	0	0	0	0	0	0	0	0	0	0
Solyc00g500357.1	0.13068	0.035329	0.051516	0.092926	0.077366	0.221615	0	0.004342	0.000524	0.298737	0.478553	0.608677	0.047457	0.014964	0.056476	0.005259	0.025854	0.013683	0.006185	0.049178	0.18564	1.11437	6.53644	1.80674
Solyc00g500358.1	4.40404	3.86652	3.78792	6.95714	5.81938	6.55371	0.964447	0.841252	0.905845	9.74745	19.1757	30.9897	2.44157	2.32163	2.15638	1.59938	1.39614	1.79307	0.854978	1.31935	5.67007	40.0852	156.498	46.8153
Solyc00g500359.1	0.825155	0.431211	0.916429	0.868894	1.05397	0.954979	0.328896	0.163481	0.136912	0.921416	1.96258	3.465	0.226538	0.261241	0.283859	0.124554	0.220747	0.24775	0.011886	0.227261	0.742926	2.68664	11.7459	4.25283
Solyc00g500360.1	2.16711	2.02849	1.66039	2.6225	2.399	2.61419	0.503411	0.428088	0.381267	3.17904	5.9073	6.34288	1.10995	0.813946	0.794702	0.424827	0.330927	0.471575	0.241235	0.295436	2.94706	8.09807	37.7939	12.7044
Solyc00g500361.1	1.01706	1.42324	1.34002	3.29134	3.31026	3.3487	0.762437	0.427921	0.677112	2.48553	5.23088	6.96094	0.50174	0.811419	0.564686	0.665443	0.335781	0.633089	0.52866	0.675616	0.980749	8.02554	32.2305	11.6827
Solyc00g500362.1	1.59363	1.39873	1.13372	1.59615	1.49075	1.72117	0.261074	0.38099	0.233208	2.43031	5.34636	6.01052	0.577758	0.577873	0.515221	0.4643	0.317467	0.473727	0.296516	0.220305	1.55787	8.98391	38.262	13.3285
Solyc00g500363.1	0	0	0	0	0	0	0	0	0	0	0	0	0	0	0	0	0	0	0.16341	0	0	0	0	0
Solyc00g500364.1	2.52622	2.24803	1.3771	2.26894	2.46145	2.40933	0.345538	0.302989	0.457662	2.89292	7.42849	7.89081	0.982573	0.786853	0.827412	0.471015	0.486596	0.572077	0.351568	0.287196	3.32956	9.20491	86.8742	28.5367
Solyc00g500365.1	0	0	0	0	0	0	0	0	0	0	0	0	0	0	0	0	0	0	0	0	0	0	0	0
Solyc00g500366.1	0	0	0	0	0	0	0	0	0	0	0	0	0	0	0	0	0	0	0	0	0	0	0	0
Solyc00g500367.1	0	0	0	0	0	0	0	0	0	0	0	0	0	0	0	0	0	0	0	0	0	0	0	0
Solyc00g500368.1	0	0	0	0	0	0	0	0	0	0	0	0	0	0	0	0	0	0	0	0	0	0	0	0
Solyc00g500369.1	0	0	0	0	0	0	0	0	0	0	0	0	0	0	0	0	0	0	0	0	0	0	0	0
Solyc00g500370.1	0	0	0	0	0	0	0	0	0	0	0	0	0	0	0	0	0	0	0	0	0	0	0	0
Solyc00g500371.1	0	0	0	0	0	0	0	0	0	0	0	0	0	0	0	0	0	0	0	0	0	0	0	0
Solyc00g500372.1	0	0	0	0	0	0	0	0	0	0	0	0	0	0	0	0	0	0	0	0	0	0	0	0
Solyc00g500373.1	0.711996	0.610592	0.522864	0.451293	0.51473	0.416625	1.50857	1.1262	0.814672	1.02494	0.633448	0.691064	0.042684	0.031792	0.030071	0	0.030233	0.020414	0.077772	0.028012	0.035666	0.013805	0.033886	0.004187
Solyc00g500374.1	0	0	0	0	0	0	0	0	0	0	0	0	0	0	0	0	0	0	0	0	0	0	0	0
Solyc00g500375.1	0	0	0	0	0	0	0	0	0	0	0	0	0	0	0	0	0	0	0	0	0	0	0	0
Solyc00g500376.1	0	0	0	0	0	0	0	0	0	0	0	0	0	0	0	0	0	0	0	0	0	0	0	0
Solyc00g500377.1	0	0	0	0	0	0	0	0	0	0	0	0	0	0	0	0	0	0	0	0	0	0	0	0
Solyc00g500378.1	0	0	0	0	0	0	0	0	0	0	0	0	0	0	0	0	0	0	0	0	0	0	0	0
Solyc00g500379.1	0	0	0	0	0	0	0	0	0	0	0	0	0	0	0	0	0	0	0	0	0	0	0	0
Solyc00g500380.1	0	0	0	0	0	0	0	0	0	0	0	0	0	0	0	0	0	0	0	0	0	0	0	0
Solyc00g500381.1	0	0	0	0	0	0	0	0	0	0	0	0	0	0	0	0	0	0	0	0	0	0	0	0
Solyc00g500382.1	0	0	0	0	0	0	0	0	0	0	0	0	0	0	0	0	0	0	0	0	0	0	0	0
Solyc00g500383.1	0	0	0	0	0	0	0	0	0	0	0	0	0	0	0	0	0	0	0	0	0	0	0	0
Solyc00g500384.1	0	0	0	0	0	0	0	0	0	0	0	0	0	0	0	0	0	0	0	0	0	0	0	0
Solyc00g500385.1	0	0	0	0	0	0	0	0	0	0	0	0	0	0	0	0	0	0	0	0	0	0	0	0
Solyc00g500386.1	0	0	0	0	0	0	0	0	0	0	0	0	0	0	0	0	0	0	0	0	0	0	0	0
Solyc00g500387.1	0	0	0	0	0	0	0	0	0	0	0	0	0	0	0	0	0	0	0	0	0	0	0	0
Solyc00g500388.1	0	0	0	0	0	0	0	0	0	0	0	0	0	0	0	0	0	0	0	0	0	0	0	0
Solyc00g500389.1	0	0	0	0	0	0	0	0	0	0	0	0	0	0	0	0	0	0	0	0	0	0	0	0
Solyc00g500390.1	0	0	0	0	0	0	0	0	0	0	0	0	0	0	0	0	0	0	0	0	0	0	0	0
Solyc00g500391.1	0	0	0	0	0	0	0	0	0	0	0	0	0	0	0	0	0	0	0	0	0	0	0	0
Solyc00g500392.1	0	0	0	0	0	0	0	0	0	0	0	0	0	0	0	0	0	0	0	0	0	0	0	0
Solyc00g500393.1	0	0	0	0	0	0	0	0	0	0	0	0	0	0	0	0	0	0	0	0	0	0	0	0
Solyc00g500394.1	0	0	0	0	0	0	0	0	0	0	0	0	0	0	0	0	0	0	0	0	0	0	0	0
Solyc00g500395.1	0	0	0	0	0	0	0	0	0	0	0	0	0	0	0	0	0	0	0	0	0	0	0	0
Solyc00g500396.1	0	0	0	0	0	0	0	0	0	0	0	0	0	0	0	0	0	0	0	0	0	0	0	0
Solyc00g500397.1	0	0	0	0	0	0	0	0	0	0	0	0	0	0	0	0	0	0	0	0	0	0	0	0
Solyc00g500398.1	0	0	0	0	0	0	0	0	0	0	0	0	0	0	0	0	0	0	0	0	0	0	0	0
Solyc00g500399.1	0	0	0	0	0	0	0	0	0	0	0	0	0	0	0	0	0	0	0	0	0	0	0	0
Solyc00g500400.1	0	0	0	0	0	0	0	0	0	0	0	0	0	0	0	0	0	0	0	0	0	0	0	0
Solyc00g500401.1	0	0	0	0	0	0	0	0	0	0	0	0	0	0	0	0	0	0	0	0	0	0	0	0
Solyc00g500402.1	0	0	0	0	0	0	0	0	0	0	0	0	0	0	0	0	0	0	0	0	0	0	0	0
Solyc00g500403.1	0	0	0	0	0	0	0	0	0	0	0	0	0	0	0	0	0	0	0	0	0	0	0	0
Solyc00g500404.1	0	0	0	0	0	0	0	0	0	0	0	0	0	0	0	0	0	0	0	0	0	0	0	0
Solyc00g500405.1	0.132754	0.045327	0.956308	0	0	0	0	0	0	0.246512	0.446469	2.01773	0.366765	2.36792	0.28895	5.90524	5.86676	5.46493	6.5335	7.29987	6.23078	4.94614	2.31878	5.34337
Solyc00g500406.1	0	0	0.222825	0	0.012016	0	0.01127	0	0.008982	0.086399	0.080412	0.460528	2.12936	0.704102	1.18904	2.25709	2.7155	1.93795	3.06334	3.95235	2.78433	1.36844	2.45333	2.01851
Solyc00g500407.1	0	0	0	0	0	0	0	0	0	0	0	0	0	0	0	0	0	0	0	0	0	0	0	0
Solyc00g500408.1	0	0	0	0	0	0	0	0	0	0	0	0	0	0	0	0	0	0	0	0	0	0	0	0
Solyc00g500409.1	0	0	0	0	0	0	0	0	0	0	0	0	0	0	0	0	0	0	0	0	0	0	0	0
Solyc01g004000.1	0	0	0	0	0	0	0	0	0	0	0	0	0	0	0	0	0	0	0	0	0	0	0	0
Solyc01g004002.1	0	0	0	0	0	0	0	0	0	0	0	0	0	0	0	0	0	0	0	0	0	0	0	0
Solyc01g004004.1	0	0	0	0	0	0	0	0	0	0	0	0	0	0	0	0	0	0	0	0	0	0	0	0
Solyc01g004006.1	0	0	0	0	0	0	0	0	0	0	0	0	0	0	0	0	0	0	0	0	0	0	0	0
Solyc01g004008.1	0	0	0	0	0	0	0	0	0	0	0	0	0	0	0	0.047356	0	0	0	0	0	0	0	0
Solyc01g005000.3	20.1614	21.3946	15.0281	14.0997	16.9826	21.0406	11.3343	16.5863	11.6118	11.0667	14.9493	16.6918	19.0839	24.6719	33.0701	17.1559	11.8473	12.5331	8.42128	12.4257	8.19041	1.73859	3.54591	1.34966
Solyc01g005010.4	28.228	36.3908	28.9405	61.1514	71.8322	66.7566	28.4111	24.2254	32.5055	19.0018	15.5897	13.0641	28.2305	31.6081	25.4812	47.2518	38.6667	43.3247	14.4476	11.1552	12.1322	11.8629	7.54642	13.9946
Solyc01g005020.3	11.2643	10.3828	8.19729	7.61817	7.977	7.752	11.4661	13.1882	10.5606	11.8509	11.2137	16.7086	11.6171	10.4642	9.88446	11.3986	11.9198	10.0675	17.331	18.6581	18.446	15.028	13.4378	14.0401
Solyc01g005030.4	8.43955	7.14728	6.21601	4.8404	5.6507	4.93235	5.97153	4.71929	5.37439	6.27711	4.47977	7.32902	7.82561	6.71378	6.39174	6.79591	8.44947	6.66436	9.02335	9.42338	10.7892	7.82073	5.75522	8.19357
Solyc01g005040.3	0.672462	0.551601	0.815942	0.730015	0.411305	0.264237	0.439142	0.941268	0.736533	5.83068	5.74636	11.7683	0.626966	0.132818	0.378596	0.877693	1.54881	0.859105	2.29476	1.55907	2.85931	12.9957	8.4987	9.97378
Solyc01g005050.4	0	0	0	0	0	0	0	0	0	0	0.134841	0.04363	0	0	0	0	0	0	0	0	0	0	0	0
Solyc01g005060.3	1.53397	1.58538	1.03761	3.65582	3.39627	3.46812	2.50348	4.76937	2.59415	5.39313	4.04317	3.59604	1.7368	3.36915	3.86948	6.76243	4.37371	4.31224	2.40711	2.86496	2.48874	3.47056	2.17448	3.72534
Solyc01g005070.3	0.041757	0.030706	0	0	0.026222	0	0	0.070877	0	0.035614	0.026465	0.020156	0	0.091162	0	0	0.028312	0	0.068097	0	0	0	0	0
Solyc01g005080.3	9.36164	9.79714	8.15181	12.6386	12.9687	13.0115	12.228	11.3791	10.4258	9.07734	6.9931	7.42343	10.7832	14.8338	11.1088	17.1492	12.4764	16.8491	8.54359	9.1493	8.45836	6.14549	7.06021	4.95085
Solyc01g005090.3	0	0	0	0	0	0	0	0	0	0	0	0	0.072296	0	0	0	0	0	0	0	0	0	0	0
Solyc01g005100.4	19.3447	27.801	16.0887	14.9828	18.3384	19.3293	13.8561	12.4651	13.4661	8.84636	6.88141	8.48875	12.5998	15.9268	11.3337	19.3196	13.8065	15.3072	12.0412	11.3474	9.52006	7.94014	5.92945	8.48395
Solyc01g005110.3	12.0547	12.7639	9.84909	13.053	10.4521	12.1518	10.8634	9.09974	7.89558	16.335	21.5294	28.8284	8.74996	9.28541	9.20045	11.4737	12.8725	8.31844	16.1389	15.7368	16.3443	26.665	15.6379	21.9733
Solyc01g005120.3	19.5439	23.5267	21.8777	5.95624	5.4482	6.0399	9.71332	15.1489	8.38122	12.4666	9.11676	9.9855	11.3584	15.4724	17.0451	6.73546	5.73593	5.58424	5.01477	4.54433	5.10674	4.56337	7.35447	6.07797
Solyc01g005130.2	15.5334	14.0674	12.4425	19.2199	18.3547	19.196	19.1157	16.2157	18.1811	20.4407	13.0027	12.1855	23.2614	22.3318	20.6952	16.7544	20.7457	20.4912	12.7983	15.1848	13.6924	15.8327	12.0544	15.1082
Solyc01g005140.3	0	0	0	0	0	0	0	0	0	2.35215	3.92547	6.33274	0.126063	0.243894	0.091427	0	0.3479	0	0.875645	0.447854	1.14127	4.6858	3.51239	4.04635
Solyc01g005150.3	1.72097	1.62246	1.23779	1.01517	0.805167	0.750832	1.47319	1.8159	0.992779	2.72651	3.06686	0.644434	0.9714	5.74419	3.20414	1.25412	1.151	1.24443	0.842573	0.818173	1.2958	0.894258	0.835175	0.353268
Solyc01g005160.4	0.037286	0.136999	0	1.19779	0.806371	0.767882	0.662773	0.883064	0.386095	1.43654	2.17519	6.03688	0.03569	0.032259	0	1.34096	0.906287	0.600345	1.50595	1.58089	1.17436	4.1215	2.75861	3.26109
Solyc01g005180.1	0.358627	0.063948	0.19583	0.413636	0.284158	0.292114	0.425255	1.00553	0.251539	0.35772	0.253632	0.265611	0.400003	0.278983	0.856922	0.907175	0.488387	0.421201	0.464989	0.392735	0.788479	0.331531	0.210535	0.255459
Solyc01g005210.4	23.3313	23.9736	23.7987	7.2402	7.69272	6.26283	13.2086	12.1937	10.2405	21.9814	10.5917	12.382	26.2406	23.3427	24.5326	14.2989	12.5767	15.6675	12.6649	13.0667	12.5593	12.3719	9.00947	11.2385
Solyc01g005220.3	6.24473	6.14254	5.62545	2.0683	2.5405	2.19967	2.38646	1.83215	2.43331	3.89532	9.20393	18.139	9.59169	6.04178	6.11804	3.90744	6.16373	3.6105	5.9655	5.93861	6.01973	8.27395	34.5061	23.7395
Solyc01g005230.4	0.633158	0.30904	0.554683	1.2546	1.25722	0.748237	1.11453	0.816681	0.601132	3.41872	7.1923	16.5336	0.576529	0.714706	0.269651	1.48278	3.3061	0.721724	4.29411	4.09298	2.89794	9.84123	35.7946	21.9924
Solyc01g005240.4	22.3808	22.23	26.4538	27.3079	27.6841	23.8177	36.5053	35.7389	32.5782	34.9097	28.5456	30.6534	19.3521	18.5439	16.1413	32.6616	27.0429	34.6219	36.4284	33.6628	36.7579	29.0525	22.0309	32.1387
Solyc01g005250.4	27.8643	25.2595	32.3514	63.0427	58.7833	58.307	76.1144	67.7682	72.9072	75.643	44.396	35.5164	23.1032	31.4869	26.8335	64.1373	53.8209	62.44	51.061	45.9205	47.6221	35.9707	25.8185	33.4129
Solyc01g005253.1	4.02217	2.93231	3.98263	4.07454	4.46795	4.00268	4.95209	6.19514	5.22626	6.79792	7.5691	12.5582	2.99959	2.56136	3.19441	5.17062	7.33741	4.81011	10.4187	9.17515	8.95624	8.42248	6.0969	9.80686
Solyc01g005257.1	18.5985	19.4057	18.6947	21.5105	23.7393	21.0636	14.1237	12.4977	15.0595	16.5529	19.2737	30.7173	22.1493	18.599	19.5847	15.544	25.046	15.3079	25.2039	21.6699	23.1758	27.1283	18.3767	21.5508
Solyc01g005280.3	2.15195	2.09833	2.23683	4.31139	4.18791	4.04863	4.78299	4.71692	3.87306	3.60563	2.53139	1.74752	4.40988	7.1742	8.62003	5.51783	3.67107	4.3561	1.90015	1.32321	2.11999	1.69064	1.45252	1.26123
Solyc01g005290.4	1.82691	2.18316	1.40898	22.3737	18.2729	21.719	5.48834	7.66595	7.73596	4.32994	5.33815	3.56051	5.83752	8.58117	7.61062	18.7613	13.0943	17.5864	5.05301	3.17256	4.63129	2.72265	1.93996	2.1051
Solyc01g005300.4	1.18064	0.502437	0.625239	32.7311	32.8214	32.198	12.4189	8.29117	13.593	19.7627	14.055	19.91	0.416006	0.528264	0.72003	43.8695	40.5863	46.4584	13.9201	15.3421	18.1832	17.0459	14.4423	18.996
Solyc01g005310.3	0	0.02674	0.019402	0.109178	0.020811	0.039742	0	0	0	0.025406	0.055346	0.077948	0	0	0	0	0.034896	0.022606	0	0.018276	0	0.051204	0	0.016609
Solyc01g005320.2	0.218433	0.570776	0.177833	0.15693	0.134642	0.251566	0.158078	1.14083	0.190094	0.162048	0.069451	0	0.209785	0.226275	0.044338	0.17397	0.147364	0.055309	0.089352	0.054984	0	0.056852	0.099927	0
Solyc01g005330.3	29.5283	30.2854	25.4406	18.4294	20.0262	18.9914	30.047	38.6979	30.1089	34.5269	17.5159	20.2319	26.2288	29.7094	25.8803	27.8557	24.0916	26.5319	28.7845	30.694	26.6943	17.1723	13.6524	23.7099
Solyc01g005340.3	5.3437	4.53346	3.38552	1.63452	1.86854	1.88004	4.06362	3.92745	3.91396	3.8337	4.50707	6.96723	6.3143	4.7504	5.45381	2.80947	3.91367	2.44867	5.45304	7.18271	7.59154	6.75258	3.72947	4.92019
Solyc01g005350.4	0.475243	0.253824	0.175894	0.418092	0.167015	0.33378	0.29735	0.910742	0.549133	0.06644	0.314427	0.134707	1.19657	2.37025	2.58335	1.54093	0.831184	1.20234	0.519628	0.447909	0.293128	1.09702	0.398717	0.11672
Solyc01g005360.4	0	0.045894	0	0	0	0	0	0.210882	0	0	0.016513	0	0	0.064333	0	0.148624	0	0.088063	0	0	0	0.04037	0.076412	0.109613
Solyc01g005370.3	3.88151	1.79089	1.73027	1.07587	1.08215	1.58403	1.65612	2.00744	1.67352	2.62004	2.67686	4.29706	8.97794	5.46372	6.53099	2.21953	3.63291	2.85964	3.96964	4.77657	4.11016	6.29021	8.30744	6.41229
Solyc01g005380.3	5.33105	4.4475	5.11529	9.46843	8.53965	9.21996	11.45	9.51466	12.568	11.0832	6.44284	5.24573	5.28062	6.86975	5.429	9.16666	8.4344	9.40076	7.84557	6.55028	6.38983	4.92183	3.57197	4.84337
Solyc01g005390.3	0.389892	0.343853	0.459827	1.60704	0.946523	0.766127	0.282155	0.769351	0.166471	1.43381	1.41243	2.91011	0.827087	0.901811	0.578962	0.733867	0.466698	0.720202	0.524057	0.804682	0.477953	1.93477	2.97792	1.54281
Solyc01g005400.3	6.67473	6.23317	4.8921	10.8447	6.49036	8.14469	5.68085	5.62292	5.18615	3.51194	4.10651	0.991991	7.00756	5.28702	7.15379	5.90088	3.89496	5.57203	3.87951	5.39238	3.87168	2.54363	1.49822	0.918716
Solyc01g005410.4	55.4655	46.4285	49.0894	43.6169	28.3556	35.0458	26.1319	26.4213	28.8462	43.2158	87.741	174.47	60.361	52.3645	69.1554	27.3899	32.6089	23.8127	48.1751	33.6969	35.5501	85.4683	321.284	146.132
Solyc01g005420.2	2.06678	1.85088	1.93315	7.52938	5.30264	5.55401	4.73867	4.88026	5.66321	6.3324	12.065	20.8238	8.44512	9.0887	6.94244	11.171	23.9512	12.5246	26.7195	21.4651	25.8672	63.6069	25.4856	50.8069
Solyc01g005430.3	6.14735	4.96241	5.20223	3.34807	2.71832	2.49191	3.47503	3.07808	3.11713	4.86198	5.4556	8.0784	12.7059	12.0538	11.8707	6.57685	8.99624	6.52824	8.8765	8.18616	8.75628	14.238	11.0401	13.6324
Solyc01g005440.4	197.124	190.889	181.268	104.329	91.1094	86.9406	105.412	97.514	143.258	88.2404	110.789	66.6335	370.347	420.208	369.829	136.224	97.8249	122.519	160.964	162.74	145.638	113.707	80.4161	127.728
Solyc01g005450.3	13.6299	16.205	14.5526	17.6965	21.0888	17.7815	10.324	10.7373	9.43617	5.89605	10.4497	5.61597	18.6394	17.1665	15.2084	9.57581	8.4672	7.94197	5.85061	6.4783	5.39617	6.98003	3.67684	8.12485
Solyc01g005460.4	7.87504	6.74451	4.89541	6.52743	5.61168	7.41024	5.74678	8.64157	7.45095	9.48851	7.64916	4.21553	7.46218	14.181	12.0457	5.23558	4.39304	4.56852	3.72522	2.68594	3.0305	2.78043	1.80115	3.08317
Solyc01g005470.3	10.7132	9.55932	4.31473	64.5003	23.253	42.7721	22.6213	37.1361	19.3912	98.2609	216.034	327.452	8.89278	7.9136	10.866	12.8963	17.6149	11.1158	84.8273	68.0774	63.4226	384.186	370.443	275.701
Solyc01g005480.3	5.52652	4.70253	4.08558	3.62548	3.49173	3.81518	4.56083	5.81423	4.24474	6.60187	4.91222	7.203	5.12269	6.044	5.09554	4.30704	4.04166	4.0232	4.73553	5.85792	5.5203	3.60524	3.85959	4.99392
Solyc01g005490.3	26.4291	27.2487	23.8144	15.1797	12.652	14.3501	17.1591	16.4628	17.494	17.2113	16.5264	16.2082	27.3856	27.1133	26.4186	11.5868	12.598	9.58242	17.4407	16.5783	17.4195	20.1324	13.5055	16.1263
Solyc01g005500.3	0.175501	0.088494	0.156108	0.043121	0	0	0.174767	0.151637	0	0.561605	0.18979	0.170786	0.172406	0.206731	0.231685	0.237096	0.081593	0.164358	0.245318	0	0.173627	0.531402	0.603207	0.21136
Solyc01g005510.3	0	0	0	0.06319	0.018211	0.017426	0	0	0.055278	0.062252	0.018628	0.001986	0	0	0.023784	0	0	0.020184	0.068703	0	0.048478	0.017744	0.160546	0.051622
Solyc01g005520.4	177.398	180.875	187.301	137.932	163.02	145.502	141.9	120.861	147.084	76.6795	92.5255	45.4799	152.411	151.001	159.435	117.018	106.419	119.99	74.7981	63.3197	53.4607	48.9186	31.3808	63.7043
Solyc01g005530.3	12.1273	15.4477	10.0454	5.58878	5.42475	4.71071	7.87786	9.91778	7.59323	8.19141	4.64769	6.79831	9.32923	9.97722	10.5148	4.85529	4.8136	5.07348	12.8847	11.9214	11.0365	6.11644	5.9233	9.30688
Solyc01g005540.4	18.1093	16.5674	19.161	42.6951	47.2278	41.1113	39.4036	40.0187	40.2529	39.5524	18.0789	12.7066	16.2963	16.7267	12.8395	55.7967	40.6948	50.2972	21.305	20.5282	15.9231	16.5187	11.7114	18.4211
Solyc01g005550.3	41.8263	45.3609	39.2815	44.128	52.327	45.8364	51.7942	71.1076	47.4183	56.3998	27.7153	20.8991	49.2713	65.4403	65.6723	57.5193	50.5898	57.274	35.3211	30.1697	29.1007	17.2297	16.7936	20.6068
Solyc01g005560.3	98.7659	82.1725	102.55	140.762	91.8869	97.3689	137.965	144.826	130.994	245.618	340.399	420.456	110.288	90.6545	104.71	96.3174	118.771	99.3017	250.929	255.562	287.108	348.962	510.903	338.437
Solyc01g005570.4	32.103	31.373	27.0093	17.957	22.2422	19.9551	18.5276	19.2552	19.7566	22.5057	18.5166	27.0827	29.1444	30.2568	27.8328	17.8745	18.1611	15.8205	21.2044	18.504	17.6262	16.9871	11.6317	16.0062
Solyc01g005580.2	60.9901	60.3061	61.1672	44.2496	47.0378	49.8032	43.2506	44.4193	41.5752	40.2028	33.2868	46.8695	55.2298	55.7117	49.1705	39.7166	33.2469	33.8608	35.7998	31.0852	31.213	36.5021	28.2908	29.015
Solyc01g005590.2	167.355	176.435	132.428	67.8814	66.4809	69.0369	75.1128	86.626	88.9561	46.4482	50.7311	16.2384	171.633	246.958	235.13	54.7193	38.1778	47.3553	39.4678	29.7501	24.322	14.3835	12.5886	25.0645
Solyc01g005600.4	37.9088	37.3503	40.0075	28.5235	30.316	29.079	26.3403	26.6891	26.2913	31.155	31.4713	32.916	48.7052	40.9494	37.7578	27.1091	32.3442	26.4298	30.4542	30.8285	33.2242	35.88	28.6372	31.6085
Solyc01g005610.4	0.170161	0.036538	0.032779	0.062866	0.092935	0.163716	0.02892	0.050077	0.090803	0	0.17868	0.194172	0.102346	0	0	0.047287	0.069386	0.083503	0.021032	0.037405	0.062055	0.168088	0.325932	0.09094
Solyc01g005620.3	449.833	488.25	546.262	304.419	330.514	307.376	434.234	383.783	404.999	391.5	386.804	338.814	327.294	315.394	320.038	277.543	274.245	287.374	349.817	352.326	322.271	335.129	345.615	357.172
Solyc01g005630.3	0	0	0	0	0	0	0	0	0	0	0	0.04203	0	0	0	0	0	0	0	0	0	0.115565	0	0
Solyc01g005640.4	8.50445	8.59558	6.7379	5.98872	7.84918	6.1654	7.97322	9.47155	7.00047	11.0704	8.80894	10.332	10.0839	9.92551	12.2937	7.79098	7.60867	7.00308	8.93985	10.304	9.73119	8.5254	7.79434	6.81684
Solyc01g005650.3	0	0	0	0	0	0	0	0	0	0	0	0	0	0	0	0	0	0	0	0	0	0	0	0
Solyc01g005660.3	0	0	0	0	0	0	0	0	0	0	0	0	0	0	0	0	0	0	0	0	0	0	0	0
Solyc01g005670.3	6.2367	6.05656	5.57164	3.56819	3.46915	3.16619	4.59365	4.44939	4.34568	4.28091	3.88953	5.0531	8.47049	7.32217	6.53963	5.08782	4.28798	4.29572	6.2724	6.78485	6.95914	6.79798	4.85714	5.93229
Solyc01g005680.4	11.5164	12.2458	14.128	18.2633	16.1475	16.356	10.189	8.89585	4.65716	11.9074	17.6853	25.4888	12.6341	7.25356	11.604	6.80791	10.7266	5.24284	7.14534	7.73043	6.82747	13.1989	17.0948	15.1901
Solyc01g005690.3	14.3379	11.9383	10.9892	6.08527	7.54739	5.92681	12.9911	19.4876	12.2481	14.8642	7.87444	9.694	16.6305	18.5113	18.7705	13.104	10.9496	11.0641	15.2662	19.7804	17.133	9.46962	8.51785	11.071
Solyc01g005700.3	5.84789	4.98485	4.96558	3.47924	3.76129	4.04648	4.99622	4.87813	4.98971	4.72501	3.75462	3.55438	5.16714	5.84728	5.98996	5.44766	4.29808	4.9337	5.16092	5.83033	4.94427	3.75379	2.48516	3.40354
Solyc01g005710.2	0.834854	2.07332	1.05784	0.074112	0.302977	0.070542	0.443289	0.887102	0.443867	0.179958	0.991821	0.658294	7.23018	3.79648	3.29793	0.91118	1.24211	1.46755	5.41003	6.99108	6.35142	1.09123	2.88474	4.29565
Solyc01g005720.3	10.0405	0	10.3231	0	3.22186	3.64821	2.30864	0	1.88287	1.06315	6.25562	3.61463	2.55016	1.45426	1.48299	0	0	0	1.85756	2.56159	1.90131	0	0	1.59629
Solyc01g005730.3	10.1764	14.7939	12.5621	3.2393	3.55938	3.17352	2.66293	3.21896	2.51505	1.70682	3.94342	3.74142	0	0	0	0	0	0	0	0	0	0	0	0
Solyc01g005740.3	0.271344	0.312979	0.324678	0.38601	0.411197	0.043942	0.621289	0.277686	0.203037	0.766455	0.832508	1.38749	0	0.221578	0	0	0	0	0.97237	1.05733	0.620081	0	0.229177	0
Solyc01g005750.1	0	0	0	0	0	0	0	0	0	0	0	0	0	0	0	0	0	0	0	0	0	0	0	0
Solyc01g005760.3	4.08355	3.74163	4.9295	1.84756	2.49112	2.39002	5.18818	12.5505	3.81261	4.92257	11.5177	18.9395	10.6963	7.86128	7.75015	2.00044	1.60244	1.82776	4.31675	5.26501	4.08078	3.14183	3.28814	4.50207
Solyc01g005770.3	2.75419	2.87559	3.10682	1.73556	1.41637	2.209	1.15861	1.12352	0.840181	2.04395	0.851177	1.58646	4.47961	4.48102	3.95074	2.13869	2.14603	1.90749	1.98246	1.93236	2.30736	1.95251	2.71745	2.28882
Solyc01g005780.1	0.057636	0.040554	0.050502	0.09686	0.061863	0.018469	0.139858	0.185339	0.103808	0.269969	0.234901	0.239991	0.163393	0.238972	0.210487	0.086605	0.13134	0.05684	0.266961	0.559268	0.284939	0.123218	0.758547	0.325106
Solyc01g005783.1	1.82569	1.90854	1.115	1.81876	2.01678	1.57291	1.52159	1.66449	1.81553	1.44735	1.93029	2.53078	1.0709	1.63179	1.1307	1.99381	1.26614	1.8736	1.45105	1.01997	1.67342	1.33039	0.59852	0.860951
Solyc01g005787.1	0	0	0	0	0	0	0	0	0	0	0	0	0	0	0	0	0	0	0	0	0	0	0	0
Solyc01g005790.1	2.01408	2.18328	1.80406	0.845767	1.22822	0.8505	2.76968	2.67699	2.64612	3.25938	1.333	1.3792	2.49073	2.60854	1.95437	2.57195	1.32601	2.40994	2.47314	3.22721	2.03514	1.22295	0.784192	1.37503
Solyc01g005800.3	0.157809	0.127677	0.206632	0.369316	0.221089	0.211812	0.073544	0.528699	0.244047	0.998093	1.12948	2.16085	0.110614	0.137193	0.299507	0.353062	0.295602	0.186007	0.267893	0.260298	0.168457	1.32531	3.27183	2.64439
Solyc01g005810.3	60.0257	57.9588	50.0998	54.1469	57.4348	52.6997	45.8581	45.1945	47.7278	49.2199	35.9293	57.0507	54.2294	56.2232	56.0032	57.0657	52.1429	53.361	44.9661	41.9563	47.2962	42.1511	30.7623	33.9885
Solyc01g005820.4	151.664	153.992	162	246.395	215.131	257.382	149.509	173.876	148.863	188.956	179.013	226.98	149.836	141.749	118.163	203.763	180.119	197.109	175.274	183.749	179.324	228.535	170.513	158.41
Solyc01g005830.4	10.147	9.6517	7.6797	8.23376	8.16175	8.0821	8.41047	12.0153	9.84845	16.9344	6.20794	5.43615	9.67215	14.2667	14.0225	10.0177	11.2733	9.16671	8.72371	7.62945	8.60128	5.37148	2.89028	5.19057
Solyc01g005840.3	36.6073	38.3561	49.658	44.4633	47.9465	53.325	28.0104	25.7058	27.0695	39.7585	36.7028	36.6679	43.4942	30.2185	33.4315	31.9736	47.2826	32.6209	30.9954	26.8738	29.2899	50.9215	35.9637	49.8563
Solyc01g005850.2	0.524556	0.325575	0.528696	0.097365	0.618387	0.249503	0.405033	0.263526	0.135184	0.88049	0.09096	0.351695	0.225525	0.373747	0.09078	0.59202	0.105738	0.196617	0.256671	0.502884	0.405794	0.360962	0.229028	0.291131
Solyc01g005860.2	0.476848	0.28047	0.421505	0.029879	0	0.550535	0.13162	0	0.115969	0	0.06349	0.24219	0.325671	0.099774	0.276312	0.193354	0	0.181761	0.053034	0.168076	0	0.233752	0	0.055814
Solyc01g005870.3	12.3411	15.1546	11.6671	4.99245	4.28868	4.22925	2.81537	1.48604	1.38567	2.18118	8.27324	8.16697	52.441	44.881	34.6959	17.3087	8.63228	11.7827	38.9956	49.832	42.7216	16.0185	18.5204	34.916
Solyc01g005880.1	0.115969	0	0.028791	0.153093	0.087387	0.040812	0.044319	0	0	0	0.634417	0.468847	0.132039	0.272134	0.269184	0	0	0.083828	0.712353	0.589036	1.9652	0.676955	0.330427	0.413251
Solyc01g005890.1	0	0	0	0	0	0	0	0	0	0	0.03514	0	0	0	0	0	0	0	0.065853	0	0	0	0.016546	0
Solyc01g005900.2	0.802786	1.15018	1.08775	0.790689	0.94974	0.883723	1.04348	1.21794	1.01863	1.36723	0.794462	0.93733	1.09864	1.67954	1.22863	1.2087	1.20599	1.36484	1.11424	1.38253	1.3589	0.789282	1.24971	1.6652
Solyc01g005910.3	32.3386	29.2488	32.9174	57.6836	66.093	62.1164	42.4814	31.5404	40.2758	24.7764	37.1129	38.3949	30.8433	30.1209	29.9666	43.7467	45.817	46.6101	42.6079	38.2495	36.6266	36.313	26.2672	39.0259
Solyc01g005920.3	3.63884	5.11867	2.51154	1.91132	1.80964	1.5512	1.79476	2.60137	2.21325	2.12486	3.41087	4.9586	2.86536	2.48987	2.53172	3.64388	1.77106	3.05978	2.96699	4.45542	3.79837	3.3421	2.61191	2.11996
Solyc01g005930.3	23.1243	25.9084	23.0636	7.40615	9.07113	8.46549	9.09991	6.45458	8.99699	9.3313	8.62806	14.2668	32.3393	21.0998	26.4376	8.86695	10.7634	8.27431	16.2062	18.0646	16.0995	14.2065	9.52735	17.5465
Solyc01g005940.4	0	0	0.034877	0	0	0	0	0	0	0	0.054193	0.116445	0	0.04509	0	0	0.073502	0	0	0	0	0.105248	0.045553	0
Solyc01g005950.4	34.8386	37.4885	35.4962	21.7172	26.2434	22.2838	29.3169	33.3752	29.0935	33.6662	28.7341	37.3864	37.9883	40.5441	37.1191	27.0318	30.7202	25.8383	34.0435	35.1065	38.178	32.6059	25.3494	33.0028
Solyc01g005960.3	19.4053	20.9766	16.1315	13.5338	11.6109	11.5668	20.347	21.5137	20.7591	27.6142	15.3371	15.0979	20.9545	20.7848	16.4174	18.0418	17.8019	19.9486	20.4545	22.6114	24.648	17.0299	13.8944	17.2695
Solyc01g005970.3	4.09943	2.88173	2.36849	1.93768	2.04011	1.82549	3.10019	3.65139	3.26542	4.35774	2.7002	3.79979	3.12954	4.86392	3.37828	3.12631	2.7256	2.97041	4.86734	6.17627	4.94628	2.8436	2.73291	2.99817
Solyc01g005980.4	18.4002	19.5623	26.0823	14.4268	15.9749	17.8246	13.698	14.0362	14.9812	9.69255	14.0302	8.668	32.1867	23.9943	26.7548	15.324	19.9048	14.9274	27.5704	22.6895	22.2792	12.9763	11.0377	14.6232
Solyc01g005985.1	18.9957	11.8993	23.6208	27	22.4259	17.3025	32.5178	40.0378	46.8618	52.7315	21.084	13.9746	30.8498	62.5762	40.8419	31.6341	28.8408	33.8444	31.0239	21.4097	22.9627	10.0195	9.71786	15.3961
Solyc01g006000.3	11.3799	10.8512	10.6831	6.64875	8.15137	7.02681	9.88861	11.1155	8.46548	9.46035	7.4995	11.6863	10.8657	9.67498	9.34423	12.606	10.7654	10.0789	11.5549	12.4269	11.5548	9.35813	8.89771	9.14387
Solyc01g006010.3	2.93547	2.80417	2.50658	3.02344	2.95057	2.6147	3.94469	5.24268	4.1875	3.66228	2.51252	3.49796	4.19377	4.40119	3.68661	5.62072	3.92369	5.15782	4.79178	5.42606	5.33853	3.31197	2.79898	3.05116
Solyc01g006020.4	15.6756	11.52	12.1849	36.8829	46.5815	42.3685	28.7472	22.7902	28.5508	59.4324	31.8475	26.7823	18.6646	13.4137	14.7341	32.3947	41.1491	35.1222	32.8346	24.0722	31.9097	36.2137	22.9949	36.8845
Solyc01g006040.3	6.13911	5.21649	4.411	3.46184	4.29492	4.09781	5.15871	4.97759	6.20327	6.31579	3.39802	6.10599	7.09437	7.24477	6.36376	7.5687	5.85123	6.42951	8.05777	8.73152	7.40698	5.50427	5.19654	6.20639
Solyc01g006050.2	0.18056	0.299834	0.359339	0	0.028705	0.215177	0.098912	0.116447	0.084679	0.374011	1.51752	2.35384	0.262386	0.197743	0.146729	0.462881	0.590923	0.561995	0.45274	0.183491	0.304114	1.51337	2.68418	1.65398
Solyc01g006055.1	0.191933	0.538437	0	0.53987	0.360569	0.756112	0.335176	0.896567	0.451667	0.245545	1.02871	0.043235	0.365296	0.083028	1.14856	1.21452	0.289975	0.632652	0.07825	0.381369	0.079807	0.062074	0.23949	0.084274
Solyc01g006080.2	0.153148	0.256303	0.300627	0.113596	0.049769	0	0.111708	0.239761	0	0	0.075347	0.246835	0.639283	0.369533	0.360354	0.247666	0.104888	0.045282	0.128172	0	0	0.219381	0.636277	0.205549
Solyc01g006090.3	3.21385	2.12961	1.54159	11.9294	8.10012	8.99055	7.86134	9.90617	8.43774	7.67924	3.97428	8.87661	4.88413	10.2537	5.97788	14.0731	8.8565	12.5241	9.02307	7.93142	8.87858	5.69848	2.95385	3.52861
Solyc01g006100.4	1.39152	2.16094	2.56939	1.46889	1.50813	1.34076	2.95682	6.71806	4.0122	23.3018	2.71892	2.21531	1.35555	2.70836	2.24692	3.17384	2.1685	2.85294	3.54397	4.16757	3.45094	2.03042	2.27059	3.3323
Solyc01g006110.3	28.9985	30.3379	25.5247	27.2575	26.0372	26.8703	26.5444	28.7321	26.0206	31.6159	27.0609	42.9007	32.4475	28.5243	29.1747	28.5407	29.6722	25.7673	32.5105	34.3303	33.7881	37.6984	43.1307	36.2391
Solyc01g006120.4	43.262	39.1329	40.0333	26.2925	24.1042	21.9492	36.1145	38.1848	32.7949	45.2689	35.9808	48.6902	48.1033	43.9222	45.484	34.9815	37.7208	34.0721	48.6855	55.4022	53.0394	42.5777	55.4758	44.6892
Solyc01g006130.4	97.5649	122.178	125.87	230.299	246.423	222.541	146.298	133.671	145.903	75.9956	82.6928	57.5414	98.3388	77.0124	81.1087	195.282	155.281	200.264	77.6765	67.9601	55.3577	57.3976	53.0691	66.1978
Solyc01g006140.4	1.17345	0.884369	1.5887	1.5396	1.13329	1.4123	2.40652	3.30965	1.63858	4.06295	1.80095	4.59795	0.341282	0.655928	0.483062	1.26107	1.89517	1.28246	5.89091	5.20555	5.46149	2.8106	2.36603	2.66568
Solyc01g006150.3	8.18205	8.99292	7.76473	23.7697	26.3846	25.6098	18.4206	15.1579	17.0179	26.3651	33.3782	60.0823	5.34012	4.23359	5.02015	18.9635	29.0735	16.7303	33.5525	33.7741	39.4203	57.3669	39.6901	52.0929
Solyc01g006160.3	361.399	356.681	458.34	1137.51	788.848	1035.21	634.316	658.432	613.482	706.346	682.651	652.918	251.917	279.343	276.537	743.895	909.2	815.767	632.106	534.652	668.386	712.203	572.323	501.697
Solyc01g006170.4	11.6401	5.75855	4.04512	29.3174	16.6887	21.9596	21.5157	25.1882	24.5702	24.3537	18.0151	32.7899	11.0091	16.5029	16.8379	36.5963	27.8138	35.3072	30.0323	26.8206	32.6544	19.6344	17.5494	14.2306
Solyc01g006180.4	1.61564	1.26083	1.41125	2.90388	1.72491	1.89304	3.44512	4.29242	3.49084	3.65092	2.3262	4.26343	2.48725	3.04152	2.62279	3.32088	3.20804	4.06482	5.47961	6.30418	7.27816	3.56145	4.51733	2.58169
Solyc01g006190.3	67.8493	75.8299	76.3139	56.2802	60.1779	61.2167	50.9818	52.9746	49.3015	58.3862	56.7839	79.8428	71.6701	65.4372	59.8791	70.9431	74.73	66.2154	68.9698	70.1522	68.7605	70.3465	65.0744	65.4296
Solyc01g006200.3	8.36166	7.87843	7.14695	4.15169	4.41535	4.59872	3.88501	3.00836	3.98257	5.00842	6.50998	9.76778	6.00128	6.43528	7.45493	3.42498	3.72667	3.00301	8.15389	5.62985	6.31417	11.1065	3.98535	5.38332
Solyc01g006210.4	1.39618	1.30083	1.44202	2.17524	1.46507	2.02911	2.16702	3.44768	2.24788	5.60152	2.61322	2.33409	0.768469	1.30745	1.65636	1.85193	2.3276	2.59823	3.06624	3.26544	3.81061	2.68673	1.83393	2.77711
Solyc01g006220.3	3.57952	4.17319	4.85784	3.79174	5.01867	4.79589	4.82484	6.34915	4.25392	9.91227	3.66252	4.50723	3.56411	5.33943	4.04622	5.67082	4.7184	4.79978	5.13333	5.54425	4.55331	4.35248	5.27344	4.92244
Solyc01g006230.3	16.418	14.5058	16.3507	11.5544	11.6466	10.7658	17.8531	17.3278	16.1503	20.0863	19.9229	30.1065	19.8379	17.8856	17.0268	18.1778	20.4518	16.9105	25.8779	29.141	27.3022	23.699	30.2917	25.402
Solyc01g006240.3	9.24029	11.9727	7.58136	9.87002	6.95993	7.28163	4.03932	5.64893	3.32018	10.8998	12.1628	3.4352	6.02498	19.3037	17.2439	9.71387	4.90857	5.78446	3.32744	4.327	4.11093	7.78279	3.16402	1.04831
Solyc01g006250.2	5.92221	3.9685	5.46445	6.27464	7.46725	8.10749	4.55014	3.81695	4.98891	4.19086	5.04063	8.0324	6.43311	7.25594	5.65023	5.52755	8.0476	5.65011	5.13096	4.70698	6.28628	6.08271	6.50551	5.37843
Solyc01g006260.4	13.2623	12.5773	13.4851	15.1664	20.0392	18.162	11.5905	11.5885	13.5345	11.7792	12.0041	13.4273	10.3521	13.7686	12.1741	15.6745	13.7038	16.0379	10.0865	8.32895	8.97927	10.1608	8.21748	8.35878
Solyc01g006270.2	0	0	0	0	0	0	0	0	0	0	0	0	0	0	0	0	0	0	0	0	0	0	0	0
Solyc01g006280.3	43.4301	40.5803	45.7984	58.4703	62.9177	57.4386	62.5414	65.907	62.005	60.5822	53.6212	57.2098	37.3296	35.9746	36.7478	58.6229	65.0476	61.2227	47.774	53.8659	53.0227	44.1881	38.5329	41.5839
Solyc01g006290.4	1.23104	0.781081	0.281914	0.783924	0.596084	0.7551	13.6394	76.4268	9.26665	41.6356	71.121	174.744	0.898464	0.604981	2.03872	0.079352	0.548273	0.505315	48.9917	45.109	58.3595	94.5983	70.8318	54.8742
Solyc01g006300.3	10.7205	14.7648	11.7577	58.6001	39.6685	38.6848	115.174	193.979	90.7915	175.101	547.748	812.679	14.5104	6.59063	18.9947	17.7119	49.147	27.5739	522.407	518.073	545.063	424.603	479.944	533.804
Solyc01g006310.3	0	0	0	0	0	0	0	0	0	0	0	0	0	0	0	0	0	0	0	0	0	0	0	0
Solyc01g006320.4	3.91088	2.57774	4.39609	7.05049	6.17328	5.68171	8.39269	12.21	9.48234	11.7845	9.11672	10.6565	2.65712	5.84078	5.80567	10.7021	10.8144	8.52522	17.5122	10.9524	14.7395	7.32255	11.8565	13.2192
Solyc01g006330.4	36.5926	37.1424	37.1065	29.8515	37.8979	36.7557	32.4589	28.2103	34.9588	17.079	8.62814	3.47355	31.8588	55.917	39.9331	33.5393	23.6002	37.7408	12.4365	9.58749	6.93167	6.03038	3.12965	7.69697
Solyc01g006340.3	5.359	4.8209	3.95105	1.87129	2.27767	1.74989	3.82339	4.10956	4.42625	4.14784	3.04324	3.48413	5.00936	4.40059	4.07761	3.33413	2.5789	3.01671	4.10968	4.66247	4.88985	3.43068	3.55939	3.67182
Solyc01g006350.4	16.625	13.8955	12.8451	12.4491	11.388	11.0208	16.6368	20.4379	15.2575	22.0156	13.8883	17.8544	15.1064	15.6315	14.4087	20.2234	15.5298	17.8077	20.7093	24.3802	23.7006	18.359	19.5971	18.7793
Solyc01g006360.4	0.860981	0.864504	0.646994	0.466341	0.469005	0.648309	2.1518	3.3938	2.06075	3.49911	1.14095	0.995795	1.05158	0.67493	1.02557	1.53886	1.47136	1.48488	2.99178	3.64515	3.00168	1.19596	1.81001	1.97111
Solyc01g006370.3	5.58121	4.03338	3.55734	5.38621	5.85991	5.27183	8.01163	16.1051	8.35178	34.0251	6.55632	4.66753	4.28452	6.77931	6.73377	11.1597	5.78029	11.7942	5.61823	5.66217	5.901	3.44891	3.6812	4.7563
Solyc01g006380.2	0.237602	0.263604	0.319463	0.404038	0.200836	0.328342	0.426302	0.232756	0.610253	1.87818	0.659896	0.943821	0.566251	1.55501	0.711537	0.436147	0.309642	0.508934	1.26637	1.30001	1.0337	1.008	1.60611	1.56239
Solyc01g006390.2	0	0.227096	0.133648	0.073773	0	0.137666	0.127073	0.262533	0	6.46606	30.5866	3.44012	2.11528	3.69647	4.70026	0.081715	0.069796	0	3.27474	5.32235	3.19835	2.89654	2.41192	5.82478
Solyc01g006400.4	225.098	267.618	331.072	186.247	139.656	139.992	254.264	359.109	361.564	228.779	2156.16	415.917	1380.85	1810.39	1657.27	470.692	271.867	406.795	2020.61	1530.89	1659.85	829.255	673.919	1344.82
Solyc01g006410.4	0	0	0	0	0	0	0	0	0	0	0	0.13861	0.146928	0.25877	0	0	0	0	0.130411	0	0.084902	0	0.095431	0.133913
Solyc01g006420.3	0	0	0	0	0	0	0	0	0	0	0.08951	0.051353	0	0	0	0	0	0	0	0	0	0.104629	0	0
Solyc01g006430.3	134.838	143.748	155.865	55.8047	46.8776	47.688	114.351	129.907	119.591	110.124	138.126	171.599	171.616	252.297	234.228	71.8795	50.902	70.9985	98.1506	105.83	105.428	123.625	186.455	99.9917
Solyc01g006440.2	0.033335	0	0	0.024235	0.021307	0	0	0	0	0	0	0.022908	0.031468	0	0.077584	0.015023	0.022775	0	0	0	0	0.01252	0	0
Solyc01g006450.4	14.9146	13.596	15.0963	55.0739	55.6629	56.7667	61.1407	60.7899	71.4062	81.3735	31.3859	15.9048	12.6126	20.1481	14.5613	48.9944	39.1376	50.4582	27.1571	22.0126	21.4451	14.595	8.06773	11.843
Solyc01g006460.3	0.191714	0.241849	0.145648	0.039706	0	0	0.04421	0.047684	0	0.033033	0.034603	0.089372	0.160899	0	0.042691	0	0	0	0.027867	0	0	0.05095	0	0
Solyc01g006480.3	10.8691	11.1349	8.46609	12.9177	11.6576	11.217	10.8946	12.7298	12.0729	12.7649	10.1265	10.4926	14.5211	15.1074	13.4116	13.6056	13.2187	13.1809	14.1592	10.9087	13.3319	10.0674	7.93498	11.9436
Solyc01g006490.4	4.74053	4.13417	3.6861	2.29059	1.98171	2.2418	3.78254	4.34274	3.92653	4.65799	5.25399	6.16835	4.24798	4.46696	4.6807	3.47229	3.86808	3.02919	6.28056	6.54361	7.43011	5.67178	4.35839	5.11613
Solyc01g006500.4	13.4179	14.3762	13.0819	9.19792	12.7464	10.1179	9.49679	8.83664	9.69558	8.17641	5.96231	6.48639	12.699	13.3988	11.2301	10.4483	8.06022	9.3819	7.35887	8.22003	6.53903	6.2405	5.25288	6.50178
Solyc01g006510.3	97.5643	91.4846	90.9087	55.5943	63.7906	58.2324	73.309	62.9875	72.3019	64.8023	55.7792	44.5446	87.0075	72.4424	78.797	50.472	64.0879	53.7058	56.7724	52.4035	58.751	58.9668	37.8553	61.8723
Solyc01g006520.3	3.66147	3.70061	3.86142	1.3599	1.9384	1.43117	3.02012	2.73965	2.83654	1.64348	2.77354	3.23363	3.65931	2.99849	2.70578	1.50106	2.53229	1.68861	3.22533	3.04181	3.05521	2.84425	1.63731	2.48101
Solyc01g006530.1	0	0	0	0	0	0	0	0	0.049646	0.044952	0.130556	0.058388	0	0	0	0	0.008934	0	0.035097	0	0	0.046081	0.139702	0.046284
Solyc01g006540.4	2.50111	3.70495	1.80612	3.92589	1.74676	3.01552	4.34417	9.69946	3.68655	1.94544	0.874169	0.867514	15.2276	23.3233	23.4178	18.4733	10.3662	22.2212	2.73964	2.72679	3.22852	10.5219	6.74416	1.60564
Solyc01g006550.3	0.59046	0.389092	0.287926	0.49432	0.585208	0.543159	1.46527	0.818009	0.839863	0.976152	1.58508	3.71904	0.632531	0.181351	0.237935	1.12411	2.50881	0.90189	6.51221	6.56095	5.7817	6.01108	3.30639	3.26699
Solyc01g006555.1	58.5764	44.3291	28.4635	36.9162	14.9442	17.338	12.1673	8.98321	11.7261	10.7745	33.1862	12.7157	172.079	91.9755	142.274	30.1849	28.6534	20.7773	41.0286	36.3947	34.0718	38.3136	46.6177	58.8323
Solyc01g006580.4	0.078289	0.041613	0.041343	0.03241	0	0.026296	0	0.114872	0	0	0.170864	0	0.100831	0.038606	0.391969	0.061752	0.053484	0.037597	0	0	0.03761	0.11112	0	0.031873
Solyc01g006585.1	0.198935	0.04377	0.103534	0.057819	0.21131	0.132249	0.168285	2.64035	0.182956	0.079802	0.055099	0	0.052478	0.262493	1.82579	0.133404	0.042481	0.057226	0	0.031439	0.231641	0	0.203691	0
Solyc01g006590.3	0	0.020657	0	0.013779	0	0	0	0	0	0.026509	0	0.018959	0	0.034095	0.030708	0	0	0	0	0	0	0	0	0
Solyc01g006600.3	0	0	0	0	0	0	0	0.012609	0	0	0	0	0	0	0	0	0	0	0	0	0	0	0	0
Solyc01g006610.2	0	0	0	0	0	0	0	0	0	0	0	0	0	0	0	0	0	0	0	0	0	0	0	0
Solyc01g006620.3	0	0.019931	0	0	0.07608	0	0.038968	0	0.05106	0.02304	0.016377	0	0	0.02345	0.021933	0	0.036753	0.018613	0.088255	0.0272	0.02254	0.017532	0.049432	0.023802
Solyc01g006630.3	10.6518	13.4494	9.82527	15.3083	16.0231	16.8099	20.3305	20.9892	20.2558	30.2849	15.1569	13.6172	10.3218	14.5802	12.1005	19.385	16.8872	20.4581	17.291	15.9317	15.0583	13.5903	9.29766	11.856
Solyc01g006640.1	0.011872	0.012042	0.005943	0	0.015031	0.014972	0.072232	0.046316	0.017248	0.848904	0.041652	0.067424	0.008764	0	0.022226	0.014535	0.012415	0.02156	0.08472	0.060539	0.038408	0.053063	0.121429	0.077194
Solyc01g006650.2	1.10999	1.00469	1.49722	1.61259	2.26625	1.74143	4.71863	1.80392	1.92057	8.30611	1.81093	2.94785	1.60356	1.41272	0.989009	1.16143	1.02894	0.769665	3.82119	4.07475	2.20842	2.28411	1.297	4.40605
Solyc01g006660.3	1.83355	2.18066	3.34704	1.72974	2.97638	2.00036	2.14787	2.83063	2.40414	3.76767	1.53053	1.98894	2.59604	2.16358	1.94549	2.83377	1.4441	2.42126	3.09597	2.97561	1.79327	2.04269	2.08307	2.20616
Solyc01g006670.2	1.0549	0.561488	0.698234	2.86651	3.82873	4.13657	1.5443	1.38745	1.31444	1.89292	2.37766	5.32465	0.991523	0.789906	0.746783	5.17762	3.0731	3.64013	2.96935	2.61756	2.95017	3.01781	3.12554	3.77103
Solyc01g006680.4	1.1914	0.395661	0.545317	29.6291	28.971	31.8816	11.3613	8.54817	11.8159	15.3106	10.225	14.5304	0.673575	1.30359	0.560567	39.4453	25.5123	37.206	9.56401	9.68014	8.60272	9.14812	7.63418	10.1464
Solyc01g006690.4	18.0449	16.6453	18.0978	17.1219	19.0759	15.8661	18.6304	18.9872	19.8042	11.6013	6.92851	3.30514	18.3146	21.315	15.3488	18.9427	15.3034	20.8381	8.80653	7.97891	7.05986	3.25846	2.91952	3.51837
Solyc01g006700.3	6.52675	4.85789	6.61179	4.7574	5.05787	3.74201	6.90693	9.94382	7.2857	20.2663	9.42725	11.8277	5.97205	5.10942	5.89479	6.1946	7.74696	5.8578	12.6717	12.8801	13.79	11.4112	13.8197	14.2801
Solyc01g006710.4	7.23703	7.21867	6.30758	6.60166	6.8693	6.2518	8.39616	8.70817	7.45432	9.71858	5.2595	8.78436	7.26317	5.40037	4.93571	9.20553	7.73909	7.09664	9.15272	10.5335	10.1344	7.23984	7.36882	7.75443
Solyc01g006720.4	203.176	294.558	233.809	17.7281	26.8847	21.5776	44.4755	44.0309	41.6538	18.0304	31.679	37.9644	168.042	112.773	117.655	29.4149	31.9119	24.8225	48.2275	53.7384	44.4931	28.6689	31.9222	41.0431
Solyc01g006730.4	1.54417	1.80204	1.40808	1.36894	1.45529	1.37055	1.22188	1.21738	1.539	0.73835	0.379337	0.384953	2.27274	2.12872	1.67113	2.87665	2.19193	2.81927	1.80584	1.35854	1.23648	0.628404	0.536506	1.05281
Solyc01g006740.4	4.84686	7.65975	5.89477	5.04544	5.6898	6.39942	5.15258	5.83657	5.07751	4.51609	4.16255	4.3532	6.79098	5.57644	5.0398	5.73496	4.95265	6.12078	4.30701	4.07266	3.24708	3.14446	2.47417	3.56147
Solyc01g006750.2	0	0	0	0	0	0	0	0	0	0	0	0	0	0	0	0	0	0	0	0	0	0	0	0
Solyc01g006760.3	0	0	0	0	0	0	0	0	0	0	0	0	0	0	0	0	0	0	0	0	0	0	0	0
Solyc01g006770.2	0	0	0	0	0	0	0	0	0	0	0	0	0	0	0	0	0	0	0	0	0	0	0	0
Solyc01g006780.4	7.78685	11.5194	10.8525	0.939411	1.34364	1.19538	4.37732	3.67552	3.56121	0.92785	1.0802	0.549946	10.5689	6.60068	6.1561	0.679829	0.760215	1.08508	1.81854	1.17406	1.69421	0.695323	1.29904	1.38878
Solyc01g006790.3	28.3611	36.2669	35.1325	2.95203	4.29861	3.52171	6.84604	6.60836	6.08086	2.05485	3.45065	1.35655	26.6778	14.2593	19.2758	2.1009	2.63824	2.68548	3.24172	2.46061	2.82334	1.95332	2.08351	2.11115
Solyc01g006800.4	31.9924	34.5883	30.4743	30.9144	32.2634	31.9583	32.9229	30.9645	29.7658	40.3868	30.4928	41.2361	34.4703	33.2909	28.7217	39.6515	37.187	35.3805	39.048	39.1469	36.7961	38.7714	32.4474	31.2359
Solyc01g006810.4	5.70408	5.69172	6.33085	7.85089	9.54153	8.49693	8.42625	11.0295	8.49054	7.3269	4.33097	5.51739	6.15565	8.64448	8.09694	9.76834	6.25356	9.47115	6.42294	7.64304	6.2275	3.67672	4.62711	4.4873
Solyc01g006820.2	12.9673	14.8234	10.9832	10.7289	14.4729	12.4507	16.5443	45.7306	18.3292	25.4667	11.7592	11.0181	13.4181	22.1699	20.2035	18.9248	10.3058	14.2877	22.5153	30.3659	19.0273	10.6016	14.9326	25.1181
Solyc01g006830.3	17.9289	17.2389	10.9941	17.0548	21.1219	21.0954	17.4815	16.5231	19.8775	18.4399	12.2127	17.9174	14.479	25.2093	21.0359	26.184	19.6067	22.6102	12.8596	15.9878	14.6903	14.1977	8.32753	10.7997
Solyc01g006840.3	0	0	0.04124	0	0	0.02124	0.023066	0.067509	0.077096	0	0	0	0	0	0.04214	0.050431	0	0	0.038852	0	0	0	0	0
Solyc01g006845.1	0	0	0	0	0	0	0	0	0	0	0	0	0	0	0	0	0	0	0	0	0	0	0	0
Solyc01g006850.1	0.430809	0.408781	0.89283	0.551895	0.535992	0.454144	0.58153	0.673909	0.525203	0.64736	0.366916	0.550715	0.246955	0.265166	0.201991	0.778844	0.582779	0.703004	0.621165	0.766752	0.64001	0.375178	0.420666	0.257251
Solyc01g006860.3	9.44418	11.1959	8.75493	13.3377	17.1263	15.2649	15.648	12.79	13.7938	10.8348	8.66682	10.3331	8.99383	10.8979	9.54401	14.4071	13.9977	14.4521	12.3854	12.5417	12.1992	10.2756	8.83127	10.7173
Solyc01g006870.4	18.2672	22.3283	23.1673	12.5277	12.894	12.2957	12.87	15.7491	13.5226	10.1045	10.4527	17.8789	24.8277	20.9525	17.5791	14.7387	11.8699	11.7178	15.2551	17.8757	15.3345	13.572	16.9099	14.7809
Solyc01g006880.4	4.83952	4.60849	4.15053	3.4744	3.63286	3.24905	6.44345	7.46401	5.9004	4.89756	3.4451	4.49066	5.08409	3.92161	3.41993	6.69701	5.53181	6.06617	6.87127	8.53274	7.02327	4.3781	4.47408	5.31487
Solyc01g006890.3	4.9168	3.60013	3.5437	2.5772	3.0409	2.09537	4.59377	5.93357	5.6728	7.63971	4.21724	5.67375	5.34325	7.54111	5.71652	3.9388	3.55505	4.14797	3.61375	4.66624	4.19504	2.22158	2.59495	2.8848
Solyc01g006900.3	259.709	190.808	200.703	289.285	328.115	340.024	300.636	259.2	364.151	216.871	270.194	280.39	316.765	229.072	241.897	191.568	355.327	175.344	442.256	378.521	460.437	335.469	325.802	433.086
Solyc01g006910.4	0.174325	0.108483	0.447881	0	0	0.169751	0.150545	0	0.081038	0.072174	0.078484	0.159445	0.728482	0.996699	0.659911	0	0.171743	0.277582	1.07367	0.589929	0.709843	0.454504	0.422367	0.287344
Solyc01g006920.4	0.080608	0.137284	0.076799	0.280866	0.274636	0.136382	0.591499	0.614308	0.566931	0.408798	0.230599	0.388569	0.158546	0.112596	0.182669	0.559224	0.423906	0.591137	0.696507	0.701047	0.446092	0.128871	0.297407	0.372843
Solyc01g006930.3	9.39168	9.49421	6.09697	5.91993	5.28161	5.93771	13.2451	10.2456	11.17	7.9836	16.5054	22.0695	16.7777	18.198	18.0428	9.22898	13.9127	6.22393	23.1698	19.8847	25.9939	28.5334	15.9901	19.1125
Solyc01g006940.4	106.619	104.445	107.507	192.352	237.341	206.975	151.099	128.697	148.268	128.857	111.184	53.1374	90.1386	89.0898	83.2349	171.302	161.041	176.829	87.5625	74.4308	67.6881	79.6209	47.9419	94.4212
Solyc01g006950.3	0.509365	0.593785	0.573741	34.0464	11.0102	16.5352	4.27505	6.97809	4.19323	15.4872	30.7161	73.4289	0.492328	0.278945	0.42367	2.90834	8.64268	5.30114	8.82933	11.1306	8.39805	50.2446	74.5622	39.7497
Solyc01g006960.3	7.59103	6.98887	6.3271	4.13842	5.20627	3.68225	7.52068	9.48436	6.35012	8.14629	7.17104	9.44138	6.54293	7.13818	6.68815	8.15089	6.2213	7.27048	9.55323	11.0785	9.76525	8.18683	8.77552	8.14232
Solyc01g006970.4	10.2051	9.78612	9.91427	7.75733	9.21987	7.32814	10.3957	10.8922	10.1794	11.6264	7.31264	10.2548	9.42564	10.0344	8.47193	12.876	9.78058	13.5911	10.4716	11.1219	10.2561	8.53253	7.37905	8.27752
Solyc01g006980.4	26.8591	27.3713	29.0169	48.9149	45.3565	48.6335	58.4357	55.9439	52.259	73.7986	49.0858	35.7386	23.2213	32.6842	26.8652	37.8446	38.6936	40.2443	37.9179	36.5823	35.5991	41.6098	29.3494	39.0853
Solyc01g006990.4	11.6264	8.81992	10.6233	4.98475	4.77894	4.78615	7.65422	8.99079	7.23496	8.54614	9.74215	11.8385	13.6434	10.6149	10.9426	6.98614	8.81971	6.84333	11.3129	10.4728	13.2874	11.2312	8.13629	9.67349
Solyc01g007000.4	0.300612	0.588415	0.200252	5.02232	2.48836	3.46551	3.92173	6.1101	2.42894	5.87134	10.8838	8.53366	0.08872	0.483414	0.140006	14.8645	11.2667	8.1397	5.54047	9.31234	7.08139	16.3029	10.0551	15.2483
Solyc01g007010.2	3.14736	2.69694	3.1169	8.82754	7.95556	6.49629	19.1479	22.1126	15.0685	9.5735	17.0525	22.3891	2.32319	5.61348	3.37459	16.9437	11.7711	8.39668	18.9275	22.4317	16.8553	17.2575	11.2626	20.6366
Solyc01g007020.4	2.80509	3.84452	1.5245	14.0343	10.7023	11.3854	23.4243	31.9321	18.0199	17.8367	30.1889	42.4756	1.82917	2.23357	2.83675	18.4557	19.1536	13.4021	24.5209	31.7666	23.3884	33.1659	26.613	40.4375
Solyc01g007030.3	0.164325	0	0.098603	20.7753	0	0	0	27.9147	0	15.0471	48.7744	21.6417	0	0	0	46.7642	39.1966	32.3386	0	31.1685	0	47.9711	30.1099	43.2448
Solyc01g007040.4	0.162189	0.531876	0.06074	7.53568	4.60349	4.24031	13.5844	23.4968	10.0332	10.6802	26.3067	13.1552	0.103599	0.171086	0.100707	22.0567	10.8984	14.323	17.7429	24.5725	16.7691	25.2467	22.3055	30.704
Solyc01g007050.3	0.15208	0.196451	0.09181	0.039841	0.233761	0.033896	0.285887	0.131724	0.247344	0.49721	1.32628	3.28959	0.07311	0	0.082044	0.260622	0.638486	0.165356	2.69698	3.57328	2.49221	2.23619	2.20843	2.73244
Solyc01g007060.3	13.5353	12.972	13.1289	9.21882	11.6325	11.0999	12.3315	13.4748	12.1138	10.7637	8.60211	11.8523	12.8766	15.1586	11.3924	13.5837	11.0846	12.5776	12.2164	13.4804	11.5313	9.04945	7.47806	7.63058
Solyc01g007070.3	26.2641	25.799	26.8261	13.0145	14.7925	11.8911	28.3934	43.2061	24.2218	25.9034	34.6986	50.1488	41.6376	34.2339	38.2721	27.1995	23.9266	22.0776	45.7257	65.9726	54.7543	49.7374	57.2793	40.3194
Solyc01g007080.3	4.20927	3.28757	1.61115	0.380546	0.196785	0.109311	2.70238	3.40448	3.05405	6.16548	3.07052	0.681973	0.698496	11.0839	5.73648	0.186256	0	0.058789	0.816274	0.589722	0.352569	0.443626	0.449881	0.876263
Solyc01g007090.1	0.102282	0	0.044189	0.024433	0	0	0	0.185105	0.136377	0.116313	0.042737	0.086886	0.028332	0.279155	0.137948	0	0	0	0	0.034214	0	0.080438	0.06218	0.050768
Solyc01g007100.3	46.196	46.8592	49.1332	20.6757	24.7564	22.8103	36.0665	36.5785	37.5331	23.1232	17.7362	19.3052	51.9526	54.8848	47.7889	37.1356	27.5666	33.98	27.8995	29.4447	26.3879	20.5888	12.5091	16.4121
Solyc01g007110.3	41.9507	31.4064	33.5113	30.3148	29.909	27.1681	28.9941	34.0527	25.4098	50.7245	46.1152	57.5497	39.1148	37.3867	37.4803	42.6065	44.8137	30.6689	30.7287	30.3482	37.4	54.1052	41.2989	55.2998
Solyc01g007120.3	19.5262	17.0879	14.9803	22.5798	20.7871	23.7405	20.4797	18.4252	20.7475	18.3331	16.8588	21.1315	24.159	22.0202	19.973	21.048	21.8688	23.2096	19.0448	22.6949	21.3929	20.8876	17.3274	16.9918
Solyc01g007130.3	4.4145	5.20654	3.16469	2.99239	3.63746	3.05516	5.83922	9.42341	6.28621	5.32895	3.30834	3.06829	4.31554	6.01402	5.87946	4.10836	4.07078	4.46641	4.31629	4.53397	4.58374	2.58758	2.19801	2.67758
Solyc01g007140.3	1.09696	1.20757	0.846857	1.94942	1.84897	1.6156	2.12883	2.60924	2.23238	3.34833	1.66474	2.38293	1.50204	1.71	1.53378	3.41868	2.10003	2.29684	3.33107	3.15713	3.23558	1.99297	1.4563	1.30211
Solyc01g007150.3	19.4882	16.7933	14.5391	13.0187	12.9243	12.0613	20.2429	25.9007	20.6818	27.3387	19.338	23.2201	18.5506	22.089	19.8616	18.1266	18.2656	17.7383	25.8902	28.3021	29.5284	21.5187	15.863	17.6741
Solyc01g007160.4	0.281796	0.166446	0.420629	0.441012	0.237645	0.271124	1.00324	1.08944	0.844976	2.81035	0.976343	0.469222	0.597171	0.186438	0.40992	0.456135	0.528426	0.255759	1.34181	0.861043	1.02509	0.646388	0.263365	1.13436
Solyc01g007170.4	0.347645	0.235414	0.336893	0.141806	0.088874	0.163725	0.510385	2.01268	0.690619	7.88312	0.264418	0.112565	0.177947	0.843467	0.247826	0.325575	0.211022	0.245109	0.294228	0.192523	0.162856	0.17184	0.065598	0.17188
Solyc01g007180.3	6.69314	6.59836	6.14629	7.51181	6.45111	7.83983	4.41377	3.93991	4.89077	6.78837	6.10704	8.51248	5.36519	4.83579	5.93896	7.27325	6.79145	6.20271	5.98054	6.79365	7.74917	9.35642	7.21509	7.50472
Solyc01g007190.3	10.072	8.93731	10.7968	18.0159	15.6441	14.2653	9.76409	11.5826	10.089	13.8015	17.3887	33.4904	7.32257	8.03572	7.4643	17.5455	13.2276	18.2102	11.9699	10.035	11.361	15.7378	18.8536	14.2488
Solyc01g007200.2	0.633017	0.926559	0.522049	0.566303	0.572917	0.791836	0.469812	1.03646	0.745464	11.1147	0.057042	0.155416	0.170387	1.19234	0.619555	0.545192	0.53306	0.540868	0	0.120226	0	0.163255	0.109431	0.091921
Solyc01g007210.3	0	0	0.069275	0	0	0	0	0	0	0	0	0	0	0	0.041719	0	0	0	0	0	0	0	0	0
Solyc01g007220.4	19.1618	18.9686	23.9028	24.3699	19.9344	21.899	25.7106	25.1154	21.7131	35.9956	75.9648	113.24	22.2524	14.2068	18.9011	32.2962	58.0576	33.4051	60.4396	63.8703	75.7554	111.26	98.5057	116.309
Solyc01g007230.4	11.002	6.81539	5.26047	9.38953	6.68493	6.6553	9.97874	11.8307	9.0218	12.3551	13.9042	15.243	10.2303	11.5284	9.8545	7.11356	8.20833	5.88129	13.6663	12.9382	15.9142	13.3789	19.5558	17.3933
Solyc01g007240.3	0	0.068405	0.032407	0.102442	0.11683	0.041882	0	0.079079	0.16473	0.079074	0.126169	0.141745	0.076577	0	0	0.207496	0.06286	0.127762	0.227555	0.422888	0.484792	0.060171	0	0
Solyc01g007250.4	8.05293	6.78835	6.86607	15.145	12.5471	13.6966	13.3866	16.0643	14.4193	16.2959	10.8066	19.931	8.80826	11.549	9.48569	21.3758	15.5781	16.9019	15.7927	14.6639	16.1622	14.7936	8.76996	10.3293
Solyc01g007260.3	1.04803	1.27247	0.69397	0.894905	0.617611	0.4456	1.81029	1.67629	1.13125	2.73285	2.2029	2.48496	1.90221	3.27913	2.69548	1.9994	1.43908	1.71842	2.36869	2.35788	1.97457	1.33277	1.28472	1.54714
Solyc01g007263.1	0	0	0	0	0	0.028487	0	0.085143	0	0.187275	0.075771	0.170626	0	0.103435	0	0.088257	0	0	0	0	0.099091	0.145032	0.265645	0.209973
Solyc01g007267.1	1.94763	2.35677	1.89194	1.03974	1.14625	0.908447	1.90067	2.07375	2.01294	1.571	0.78618	0.990922	2.25304	2.0308	2.01829	1.38193	1.57175	1.78518	1.5277	2.00389	1.97845	0.71084	0.689725	1.00333
Solyc01g007740.4	57.4527	54.693	61.4091	74.8685	77.1874	80.9178	71.9349	65.7416	71.7501	79.6742	71.9941	59.8533	49.7593	42.3945	47.9264	51.9442	68.7618	51.0817	63.8689	54.4823	59.9642	70.998	60.7356	66.0114
Solyc01g007750.3	21.771	21.0722	20.1513	19.8093	22.0667	21.5229	17.6745	17.1775	16.8107	13.2447	9.82996	8.98781	20.113	24.2539	21.5334	22.5359	21.9762	26.4032	12.1371	9.49515	9.72744	8.98034	5.80008	8.73408
Solyc01g007760.3	14.1879	17.5795	15.7677	11.4471	14.8053	13.5955	14.984	16.6868	15.3033	14.6648	10.6387	15.9918	13.1103	10.0099	10.6761	16.8397	12.8022	14.0285	17.5359	17.8628	15.9465	13.6095	11.1371	13.6499
Solyc01g007770.2	16.3973	12.8133	14.3179	11.9517	10.0237	13.2986	12.8942	12.0973	13.2278	13.7435	22.9565	22.0403	11.7412	10.5512	11.8897	14.345	22.2762	14.5314	30.0231	27.683	31.5398	38.3375	23.1216	31.9224
Solyc01g007780.4	3.93603	3.4006	2.89805	3.39808	3.12238	2.55237	1.48098	1.77555	2.58695	3.17875	2.95513	7.81481	1.9395	3.93619	2.96397	2.80754	3.89691	3.76629	2.81872	2.97367	3.25052	6.25658	8.58648	6.53836
Solyc01g007790.4	12.4188	11.3245	11.4417	10.3673	10.873	11.3774	7.55156	9.17772	9.08376	8.30515	7.80777	7.64336	11.7034	13.8741	10.4929	9.47499	8.93354	8.64184	10.0121	9.55371	9.3424	6.50911	7.32121	6.94536
Solyc01g007800.3	3.75599	4.4253	2.76625	0.102274	0.446444	0.328105	0.595166	1.49062	1.47175	8.36955	0.388785	0.239044	2.27405	7.72655	4.54767	0.274905	0.23932	0.684226	0.465278	0.709166	0.710515	0.046156	0.520561	0.125116
Solyc01g007810.1	19.8956	22.5757	22.1753	0.536582	0.578279	0.655975	1.10352	1.8604	1.02824	3.38382	0.615921	0.093728	18.8592	26.3042	19.7071	0.585517	0.373274	1.22055	0.918683	0.552256	0.292824	0.22776	0.29151	0.30942
Solyc01g007830.2	0.260871	0.432273	0.376535	0	0	0	0.304479	0.142099	0.327946	0	0.205467	0.242371	0.12794	0	0.240741	0.154685	0.133442	0	0	0.428919	0.327318	0	0.482157	0.786602
Solyc01g007840.3	7.702	6.37371	7.48872	11.4162	10.0452	10.9439	8.30937	7.02804	8.71716	11.4691	12.2929	12.9405	6.59215	6.72961	8.0734	7.79759	10.321	8.46289	16.3206	14.735	17.5179	14.9246	13.2297	12.8959
Solyc01g007850.2	3.22135	3.35383	2.53804	2.40394	2.62885	2.13447	6.68864	6.39381	6.68161	3.14416	1.73488	1.94989	4.88743	4.3498	3.25832	5.13152	3.58469	4.58501	4.90866	5.9221	4.42083	1.60741	2.07809	2.4428
Solyc01g007860.3	125.788	126.61	121.899	112.037	103.881	111.729	107.012	104.63	103.233	120.631	124.307	126.661	104.28	102.442	118.711	93.4793	114.009	94.077	100.605	98.3009	113.91	120.146	100.419	102.213
Solyc01g007870.3	3.56223	2.10055	3.72464	0.967399	0.670269	1.17646	1.92236	5.12662	4.51734	6.90754	1.6293	3.28473	3.69049	5.00924	2.05258	0.901307	0.745784	0.978263	1.61256	0.904359	2.30215	1.68951	4.17134	1.96522
Solyc01g007880.4	10.9218	11.0858	9.42935	5.77423	7.37467	7.08768	6.97381	7.71241	6.6793	5.18326	2.91376	2.9813	9.36549	8.19424	7.34941	9.03597	6.70367	8.16346	5.45672	4.61682	4.30155	3.75969	2.7633	3.97873
Solyc01g007890.3	36.5775	28.3403	28.9113	13.8893	17.9077	14.6892	14.6633	12.7416	13.3789	13.0832	5.81211	6.15646	33.6518	35.8094	32.9525	21.445	15.6695	19.21	10.3758	9.44896	8.63841	5.71461	7.61668	8.43286
Solyc01g007900.4	12.5893	13.4153	13.6339	9.12304	7.55227	7.78206	11.0701	12.4334	9.03506	14.6613	11.4301	12.0977	15.3324	12.7809	12.9317	7.92494	9.40694	5.57289	14.2859	13.9172	15.0876	14.9992	11.028	14.2378
Solyc01g007910.3	26.1088	22.2543	22.7936	58.8998	44.2564	52.3751	56.6596	65.031	54.9926	77.3609	112.82	140.17	18.3995	20.5069	27.6892	49.7531	50.9416	48.0515	79.1043	89.5872	97.3983	114.003	93.4813	89.6374
Solyc01g007920.2	25.1066	22.6767	21.295	26.2008	29.8871	26.6049	24.0796	19.5673	23.2311	17.9554	18.1964	17.1392	28.5346	18.6809	20.7815	25.42	33.3526	28.0194	19.3521	15.7073	16.1784	18.9496	10.9352	19.5762
Solyc01g007930.4	15.7752	15.7169	12.7438	7.88699	6.8118	8.55543	7.5655	7.9068	7.63962	10.3194	9.87777	10.0213	11.7388	11.4598	12.7961	9.21965	10.5578	7.9466	9.53858	8.27762	10.2345	12.6473	13.0352	10.2483
Solyc01g007940.4	0	0	0	0	0	0	0	0	0	0	0	0	0.041663	0	0.069735	0	0	0	0	0	0	0.088779	0	0
Solyc01g007950.4	5.17025	4.15821	4.20424	4.63703	5.13742	5.42272	4.10399	2.86565	3.68852	2.03747	4.00561	2.43888	10.9954	12.8485	9.29079	5.89871	2.87029	3.966	6.12581	9.54598	6.48963	3.70353	5.06318	4.12378
Solyc01g007960.3	0	0	0	0	0	0	0	0	0	0	0	0	0.391838	0.311531	0.383462	0.187964	1.28663	0.375875	1.35257	2.33823	2.03963	2.58431	3.41389	2.15044
Solyc01g007970.2	0	0	0	0	0	0	0	0	0	0	0.041549	0	0.030226	0.045186	0.08899	0.01562	0.176323	0.022509	0.188272	0.162392	0.271912	0.359484	0.409193	0.284675
Solyc01g007980.4	16.1906	17.3745	14.9591	11.0423	13.9175	11.7659	20.1295	16.0009	19.6595	9.37895	13.1703	30.057	20.5093	14.9282	13.2851	25.1254	23.5904	20.8274	31.9374	35.4763	30.1445	24.1457	20.7907	27.5655
Solyc01g007990.4	11.3473	10.057	12.0604	8.98469	11.7228	10.6585	8.39367	8.19689	8.22656	10.3804	15.1484	30.1577	6.49129	5.32619	4.90139	12.0916	18.7877	10.1265	15.1823	18.5021	17.2163	15.1835	29.4636	24.7328
Solyc01g008000.3	221.648	223.071	175.456	125.434	112.637	108.266	146.918	145.175	129.955	195.011	184.974	215.378	177.557	175.802	206.162	107.886	134.106	102.652	164.073	174.877	195.934	230.32	292.095	204.683
Solyc01g008010.3	27.9703	34.1501	28.3362	23.0538	29.5775	27.23	28.9664	25.6495	27.0377	24.2332	24.2192	20.9032	29.8035	24.4714	24.0915	26.6188	25.8251	22.3362	40.6483	39.1729	35.239	38.1718	24.4386	32.8291
Solyc01g008020.4	22.3639	16.7455	16.0667	16.6572	17.0548	13.5252	18.9316	22.8666	19.745	30.7939	23.9298	25.1216	16.8617	17.0071	17.525	19.7901	23.5631	19.8632	23.366	22.6709	24.2635	24.8104	23.8279	25.8845
Solyc01g008040.1	0	0	0.073146	0.097641	0	0	0.04091	0.239316	0	0.144157	0.163917	0.217207	0	0.048583	0.087537	0.339285	0.356505	0.11607	0.113238	0.105164	0.308924	0.236332	0.124245	0.395645
Solyc01g008050.4	0.086405	0	0	0.05633	0.053675	0	0.032065	0.150157	0.124229	0	0.130417	0.243659	0.041201	0.227706	0.071469	0.035053	0.05988	0.145944	0.108021	0.170793	0.070142	0.232318	0.264361	0.153828
Solyc01g008060.3	28.8238	29.3774	25.3216	24.5211	24.275	23.879	23.2304	24.3796	23.2626	35.0011	22.3857	31.1559	31.8439	29.348	29.0758	26.151	26.5435	26.7828	29.5822	30.2129	31.1121	32.0294	32.0447	28.8545
Solyc01g008070.3	47.0749	41.1869	33.2759	30.8036	39.9056	33.4204	35.2377	27.9955	31.4368	35.7389	40.2548	56.8607	39.8152	29.406	36.4565	30.7752	31.2515	28.9133	42.846	51.9821	49.7916	50.5959	78.3467	50.2696
Solyc01g008080.3	424.138	461.764	445.803	582.961	417.566	524.846	389.87	366.469	374.855	514.218	391.561	375.936	355.913	348.765	367.553	377.122	495.692	422.333	422.28	343.367	465.596	531.572	434.354	360.141
Solyc01g008090.4	242.052	202.129	260.774	916.945	571.217	812.043	502.6	477.523	488.466	559.568	624.876	540.386	226.739	297.162	291.108	453.81	534.034	467.614	525.927	445.225	635.096	699.985	514.194	494.529
Solyc01g008100.3	32.8423	29.2679	35.6718	36.2101	40.5501	39.5661	37.3207	32.566	39.064	34.5388	40.7282	38.3653	37.5165	36.8099	39.3253	24.527	32.3849	26.3666	27.3492	28.811	29.8982	33.9649	31.1791	35.8531
Solyc01g008110.4	132.845	123.811	117.851	150.247	181.886	190.223	259.738	271.354	360.621	106.059	96.9275	85.636	170.635	182.41	206.341	97.2128	98.2976	91.7077	132.909	151.028	139.387	96.2288	109.56	97.1369
Solyc01g008120.4	13.073	10.6582	10.2289	8.04929	9.00704	7.03603	13.5807	14.2801	13.218	10.5191	7.72884	11.9503	13.3845	13.2565	11.1487	13.9585	11.2008	14.1653	15.0226	17.3321	15.8545	9.59079	8.56046	10.0136
Solyc01g008130.4	0.894558	0.435461	0.785137	0.496774	0.492331	0.695898	0.702539	0.750543	0.528106	4.5662	7.59013	14.9219	1.11601	1.25545	1.57761	0.888128	1.71899	0.656249	3.61307	3.81706	4.29166	12.9513	39.3942	21.0043
Solyc01g008140.4	7.25531	5.95465	6.46439	5.31202	3.67555	3.32599	6.84137	7.95554	5.43354	7.83001	8.95045	11.1772	8.03953	8.12313	9.01948	5.45536	5.0857	5.18845	7.30316	8.59625	8.03819	7.85424	7.80075	5.8053
Solyc01g008150.1	7.04621	11.7831	10.5037	5.97609	5.98523	6.64014	3.80542	3.36451	2.96906	0.584534	1.15684	3.15176	5.29842	3.84201	3.56714	7.14778	3.47548	5.78486	2.73531	1.46793	3.08531	0.143803	1.09888	0.325798
Solyc01g008160.4	10.9431	8.16285	12.3842	33.218	23.9627	30.8654	35.0953	31.3797	36.4934	25.3784	15.1733	17.1191	10.901	15.2627	13.9778	32.1152	27.509	36.3337	19.5841	19.9487	18.9829	12.8136	9.09354	11.6333
Solyc01g008170.3	18.3876	17.2115	15.3724	11.8138	11.6367	11.6479	17.036	18.1383	17.6688	16.9851	12.3761	15.8676	19.9344	21.7059	18.4259	19.9368	17.8177	18.9789	16.2463	18.0253	16.1953	11.1426	10.8064	11.3457
Solyc01g008180.3	5.31982	6.33754	5.27885	7.48914	8.03277	8.20022	7.18228	7.91831	7.75394	11.0725	5.02213	5.56062	7.22318	10.3271	10.1509	10.3982	8.93821	9.55752	8.48179	9.91935	7.96808	6.26911	3.42947	4.74863
Solyc01g008190.4	4.58119	4.25655	4.1404	4.34594	3.10757	3.37381	4.60394	6.29411	5.00411	11.1034	5.21273	5.19483	5.46626	5.3139	5.64024	5.36265	5.77466	4.45089	6.30082	7.13237	7.46119	7.7821	10.7263	8.64749
Solyc01g008200.3	12.3954	12.7721	8.46989	9.71759	9.03522	9.28661	6.98331	6.26949	7.23256	7.97858	10.4468	9.19122	9.59886	9.60902	9.60156	9.07341	9.77139	9.60193	8.86192	6.19686	8.56734	10.6122	9.20618	9.667
Solyc01g008220.3	1.6927	1.13572	1.34096	0.473218	0.991535	0.649872	1.84112	2.63932	1.13282	2.046	0.908964	2.02969	1.03899	0.708753	1.27634	1.81612	1.65673	1.73477	1.77465	1.59162	2.23695	1.05948	2.19838	3.42606
Solyc01g008230.4	76.4078	67.4098	62.6387	38.4424	41.3524	41.2393	40.2291	59.1957	40.6494	29.8095	25.274	22.7362	64.4353	59.6996	69.2022	39.5984	43.5521	38.8957	36.1446	37.3885	37.3753	21.2372	15.8774	20.4333
Solyc01g008240.4	0	0	0	0	0	0	0	0	0	0	0	0	0	0	0	0	0	0	0	0	0	0	0	0
Solyc01g008250.3	184.938	213.256	242.363	160.441	209.718	190.378	182.43	124.772	170.691	88.6335	95.4994	47.6631	163.728	123.072	143.574	129.936	156.214	146.535	98.3906	84.0204	79.0476	77.0004	60.79	118.336
Solyc01g008260.4	22.1222	22.284	21.2491	13.4816	15.7494	16.315	12.6705	11.5907	10.5388	11.8927	10.2678	11.7877	18.1953	15.565	21.1713	13.1922	14.0527	14.7565	11.9815	10.4773	11.5281	12.1432	6.6429	9.37493
Solyc01g008270.3	28.2124	25.9883	27.1384	37.9059	37.311	37.6355	33.7522	41.6901	36.9167	55.2585	37.1424	38.4332	26.1999	30.9679	33.8865	39.6572	44.1248	40.3397	37.1937	37.5729	45.0334	38.2579	33.148	34.5496
Solyc01g008280.4	16.3489	11.2754	11.5859	9.63163	11.4757	9.37475	15.4926	14.7405	14.7697	15.6585	18.2057	22.6952	14.2075	10.1612	13.45	12.2698	14.0375	11.5756	20.6813	19.9628	22.145	17.5979	17.4241	20.3688
Solyc01g008290.3	5.10507	3.88768	4.30351	16.6656	12.5989	13.86	13.7425	16.2399	16.0705	14.4557	11.2937	14.2354	5.37105	8.44219	6.6747	18.329	14.1681	19.7662	10.3517	10.1043	10.5587	8.84203	12.0562	7.88407
Solyc01g008300.2	0.342774	0.194084	0.365131	0.915651	0.533109	0.465741	1.74054	1.08131	1.143	1.67444	2.84487	2.27155	0.177536	0.424014	0.183747	1.10103	0.790143	1.2791	1.91088	2.20093	2.1318	2.33451	3.09426	2.69789
Solyc01g008310.4	28.1074	28.5753	27.1838	26.29	29.6366	24.9114	32.3142	38.3643	31.619	42.5946	26.7972	39.2173	30.4355	28.4213	25.5533	40.7352	30.5802	37.7862	39.848	43.8873	38.7842	32.7805	27.1561	29.6815
Solyc01g008320.3	10.0146	9.64725	9.52584	7.63861	8.45527	8.54673	9.79112	8.50424	9.63776	7.10557	7.43191	10.2114	15.2103	12.2133	11.0106	12.1634	12.2248	12.7183	14.8568	17.2255	15.3794	11.5382	9.00997	10.606
Solyc01g008330.4	23.694	20.3741	23.0234	38.6151	34.5114	34.3141	55.6702	56.8173	57.2609	86.7137	41.6731	33.6064	21.6665	27.1183	27.0587	35.84	39.662	40.4834	36.8928	37.2258	38.3174	39.2062	41.4168	30.7502
Solyc01g008340.3	7.6191	6.39936	4.23653	8.80348	8.49726	9.13599	11.1638	12.3291	12.6229	12.6451	8.01737	10.3753	12.7321	14.1956	13.7001	21.4464	21.7064	20.7894	24.1904	25.1542	24.6278	23.2241	18.317	18.9957
Solyc01g008360.3	56.9924	51.3282	49.7875	64.7568	59.2662	70.6477	44.245	41.1888	40.1593	61.1011	62.4398	69.7128	53.2356	49.7673	53.8935	48.6859	68.18	46.1303	58.956	54.2435	59.6366	85.6123	81.0511	66.9221
Solyc01g008370.3	77.318	74.3542	72.0434	81.649	66.7117	67.2921	69.3417	76.5408	69.739	130.403	88.7308	100.701	70.0495	67.3718	71.0978	67.5125	76.8689	58.6439	89.2137	92.5201	97.7913	99.959	115.453	98.6207
Solyc01g008390.3	0	0	0	0.018064	0.015828	0.016798	0.018303	0.021428	0	0	0.015976	0.080872	0	0	0	0.03975	0	0.069065	0.49442	0.492754	0.472527	0.108587	0.091943	0.065225
Solyc01g008400.3	0.548237	0.51827	0.655545	3.50353	2.31106	2.96454	1.81767	2.24463	2.11268	1.1481	1.14464	2.63746	0.336233	0.368269	0.580813	3.27498	2.93889	3.92193	1.7582	2.01266	1.89162	1.87936	0.601143	0.828927
Solyc01g008410.3	0	0	0	0.048472	0.046187	0.019698	0	0.064457	0	0	0.018561	0.056966	0	0	0	0.04677	0.079895	0.033876	0.132872	0.077165	0.168359	0.019056	0.026864	0.076744
Solyc01g008420.3	4.59922	5.00191	2.61207	2.77524	3.22342	2.95997	4.01643	3.2765	3.59077	0.509001	1.56897	0.904252	4.57527	3.46069	3.53333	2.81646	1.85348	2.42347	1.70322	2.00526	1.39139	1.39563	0.709428	0.61501
Solyc01g008425.1	0	0	0	0	0	0	0	0	0	0	0	0	0	0	0	0	0	0	0	0	0	0	0	0
Solyc01g008440.3	14.8149	10.6864	12.4348	7.38413	8.46496	8.49613	7.64686	8.01931	8.54755	6.86283	6.35911	11.5175	16.0942	13.3729	12.5293	10.076	9.6697	9.77264	11.4374	12.3133	11.1561	9.13816	13.4011	10.2583
Solyc01g008450.1	0.076405	0.112368	0.292954	0.100749	0.095957	0.226661	0.044198	0.349221	0.071968	0.241109	0.13575	0.308818	0.218519	0.066104	0.247107	0.120086	0.148501	0.051943	0.1246	0.142359	0.164355	0.22009	0.426866	0.102656
Solyc01g008460.3	11.4325	10.621	10.9252	23.6876	19.1496	20.8643	18.462	20.0908	15.754	16.1894	20.0757	27.2549	11.4663	13.5476	14.8539	23.5904	18.9767	20.5234	24.819	23.2735	22.4395	23.2939	21.9377	20.1817
Solyc01g008470.3	6.18991	4.97884	6.13847	7.61834	7.34095	6.84659	6.98512	8.58368	6.63903	12.9739	8.3559	11.8134	6.33406	6.64993	7.18299	7.01878	7.62389	6.34179	8.5358	9.2295	10.0053	10.2881	12.8202	11.7016
Solyc01g008473.1	0	0	0	0	0	0	0	0	0	0	0.028875	0	0	0	0	0	0	0	0	0	0	0	0	0
Solyc01g008475.1	0	0	0	0	0	0	0	0	0	0	0	0	0	0	0	0	0	0	0	0	0	0	0	0
Solyc01g008477.1	0	0	0	0	0	0	0	0	0	0	0	0	0	0	0	0	0	0	0	0	0	0	0	0
Solyc01g008479.1	0	0	0	0	0	0	0	0	0	0	0	0	0	0	0	0	0	0	0	0	0	0	0	0
Solyc01g008480.4	6.40451	7.94168	6.63299	3.35715	3.99552	3.85398	4.46783	4.33383	4.36639	3.02118	2.32423	3.77711	6.13125	5.6196	4.45946	4.2381	3.64851	4.05932	5.16091	5.38689	4.6866	3.39	2.63679	3.00906
Solyc01g008490.4	8.02019	8.28457	8.25446	5.86586	6.23649	5.81996	6.94924	5.97288	5.49101	6.00199	5.12119	6.06387	9.66022	9.5554	9.74302	7.55036	8.26213	6.21242	8.44337	8.61753	8.6738	7.69533	3.9187	7.07832
Solyc01g008500.4	1.77778	1.71908	2.55898	1.64142	2.00518	1.57371	1.45354	1.72906	1.43799	2.32799	3.44474	7.84666	1.05833	0.700282	0.856498	2.86726	3.8989	2.63492	4.5362	4.47392	4.92653	8.41491	4.09382	5.06527
Solyc01g008510.3	12.7294	8.57874	32.9657	30.6105	54.1728	36.0725	8.11785	2.74933	8.28161	4.35475	7.70101	12.4153	35.3617	37.099	19.4594	28.5034	94.3174	31.419	23.9803	14.9291	16.4958	17.8424	5.3242	11.3682
Solyc01g008520.3	2.83635	2.88414	3.5227	2.30152	2.30876	2.68804	3.62459	2.98026	2.81282	5.00087	1.20919	2.05884	2.72689	2.59641	2.35425	4.22931	3.84604	3.62682	3.32607	3.66141	3.8989	1.97643	0.756233	1.83245
Solyc01g008530.3	8.7309	9.55269	8.07942	15.3318	15.305	15.2148	18.5424	20.986	18.1853	29.6696	20.7551	11.35	8.03004	11.1028	11.4339	17.557	13.3543	19.0702	10.8973	11.8395	9.76989	17.3274	13.2744	15.1096
Solyc01g008540.4	0	0	0	0	0	0	0	0	0	0	0.034961	0.015689	0	0	0	0	0	0	0	0	0	0	0	0
Solyc01g008550.4	62.4704	57.849	57.3363	110.152	95.2962	93.556	77.8459	91.3592	76.3131	147.73	167.717	239.386	68.6485	65.2918	77.2835	77.558	102.347	80.8663	143.271	153.143	161.359	179.555	190.598	146.634
Solyc01g008560.3	10.6648	10.2394	9.78382	10.5454	12.5915	11.8975	9.84202	10.8423	9.57913	16.8764	16.8129	26.2481	12.043	13.8218	13.1362	29.1861	23.288	26.65	11.7831	13.2044	12.4525	19.7666	25.4081	19.6911
Solyc01g008570.1	0	0	0	0	0	0	0	0	0	0	0	0	0	0	0	0	0.049321	0	0	0	0.067678	0	0	0
Solyc01g008580.1	0	0	0	0	0	0	0	0	0	0	0	0	0	0	0	0	0	0	0	0	0	0	0	0
Solyc01g008590.1	0	0	0	0	0	0	0	0	0	0	0	0	0	0	0	0	0	0	0	0	0	0	0	0
Solyc01g008600.4	1.17884	0.585971	0.82315	2.66429	2.20938	2.04912	2.82078	7.01003	2.91037	21.7501	1.74849	3.11382	0.983419	5.53577	3.40994	3.898	2.58425	3.16383	3.052	2.38088	2.83001	2.14726	2.73879	1.69176
Solyc01g008610.4	0	0	0	0	0	0	0	0.019903	0	0.050744	0.075417	0	0	0	0	0	0	0	0.145541	0.059707	0.098958	0	0	0
Solyc01g008620.4	1.32233	0.946591	3.42211	1.96118	2.44836	2.04649	2.28273	2.94656	3.54588	6.58678	20.9875	37.8154	3.84872	0.405224	1.22003	4.43128	38.8243	5.02841	58.2579	36.3617	51.0079	130.942	58.0636	48.0273
Solyc01g008640.4	0	0	0	0.027247	0.04775	0	0	0	0.035812	0	0	0	0	0	0	0	0	0	0	0	0	0.024593	0.03467	0
Solyc01g008650.3	0	0	0	0.026752	0	0	0	0	0	0	0.020715	0	0	0.064594	0	0	0	0	0	0	0.062088	0	0	0
Solyc01g008660.4	3.32121	2.75483	2.12536	3.83987	3.7078	2.84171	5.03008	4.84084	5.52844	3.53324	1.85806	2.51237	3.48893	4.66836	3.14847	4.99613	4.42725	3.96766	4.29012	4.2027	3.80093	2.76906	1.45014	2.63001
Solyc01g008670.4	1.09252	2.36418	0.861055	1.54511	0.732169	0.671544	2.41676	2.52769	2.10538	1.936	1.90289	1.75437	6.90588	10.4532	8.97052	5.04028	3.18312	4.90055	2.5746	2.49465	2.78056	6.94992	6.34083	2.10256
Solyc01g008680.4	0.376079	1.07694	0.178314	0.115959	0.233627	0.049775	0.37795	0.560931	0.455685	0.312205	0.420867	0.468921	0.35713	0.532507	0.15697	0.255698	0.040442	0.16959	0.342434	0.219293	0.110815	0.624012	0.287835	0.388098
Solyc01g008690.3	0.114867	0.042949	0.056193	0.784865	0.069138	0.334867	0.535197	0.24478	0.310957	0.159105	5.35686	1.61056	0.053857	0.151597	0.047264	0	0	0.098244	3.08186	8.77142	6.21817	4.8932	3.58668	0.607046
Solyc01g008700.4	10.621	9.72536	9.76747	14.5311	16.1223	14.8203	14.8744	14.5354	14.7948	18.4465	9.72917	8.40772	12.0252	14.5015	11.3993	16.6793	13.0848	15.2593	10.6947	10.2069	10.2061	8.98575	4.97847	8.28208
Solyc01g008710.5.1	0	0	0	0	0	0	0	0	0	0	0	0	0	0	0	0	0	0	0	0	0	0	0	0
Solyc01g008720.2	0	0	0	0	0	0	0	0	0	0	0	0	0	0	0	0	0	0	0	0	0	0	0	0
Solyc01g008730.3	14.4295	13.9495	12.3847	8.20195	8.03065	8.7502	8.95945	8.7309	7.95869	12.3654	12.3245	15.6609	15.8595	13.0271	12.8299	12.1596	11.9068	9.9964	15.9253	16.9458	16.0388	17.1004	17.2833	17.404
Solyc01g008740.2	0	0	0	0	0	0	0	0	0	0	0	0	0	0	0	0	0	0	0	0	0	0	0	0
Solyc01g008760.4	7.78604	4.98242	6.65883	5.50249	6.58585	6.49775	6.05254	5.1521	5.36027	9.50639	5.80254	6.17501	7.89315	6.53409	7.3557	4.73135	7.73793	6.31258	7.51201	6.12948	7.72812	8.07748	6.48799	7.96952
Solyc01g008770.3	12.6219	13.0344	12.4866	7.66706	9.65736	9.36563	14.3979	16.1443	14.2519	19.8329	7.73014	8.10492	14.4906	16.3282	14.4049	14.8358	11.3237	14.2783	11.4825	12.2595	12.7759	7.66278	6.69703	9.34484
Solyc01g008780.3	78.9754	96.5807	109.463	52.9084	67.4465	56.098	53.0941	34.652	49.3996	31.4645	29.5211	32.1662	99.7124	76.7334	80.5661	54.2987	60.5634	49.6433	51.8167	45.9404	47.3523	37.0399	27.6614	35.2686
Solyc01g008790.4	6.06042	8.35417	7.62381	10.5226	11.8143	12.4195	6.31099	10.3897	7.69576	4.84592	3.65624	3.67616	2.71268	2.86613	3.50651	6.44477	6.97162	7.40348	3.53981	4.24989	4.01803	2.79154	3.89876	4.518
Solyc01g008800.3	2.55077	2.14727	1.93157	1.12127	1.45817	1.17753	2.76654	3.06516	2.36834	1.46344	2.43973	4.62158	3.17555	2.818	2.26266	3.93942	3.5619	3.81203	5.07504	5.62884	5.05009	4.29439	3.95954	3.76015
Solyc01g008810.3	16.6223	15.3446	15.9354	13.4422	11.9963	13.2364	11.8504	13.9676	11.8628	37.4972	15.3216	18.241	16.3903	15.7705	16.5752	14.9494	14.9561	11.947	14.5697	16.0686	16.7686	25.266	25.5867	17.9909
Solyc01g008820.3	21.6428	17.9079	18.9665	31.4075	27.7014	26.8174	26.3174	27.6755	27.3996	40.2759	44.3811	63.0166	30.9621	35.5533	33.9484	29.4163	29.279	30.3989	43.4795	42.2472	43.7605	56.0862	36.9328	37.6607
Solyc01g008830.2	8.51106	9.95728	6.94947	7.65961	8.68242	7.1034	9.0978	8.82291	7.00291	7.99906	12.7361	17.2497	9.52819	10.4389	8.72142	11.5963	8.40587	10.6073	8.10326	6.18994	5.30135	7.46517	4.74281	4.92897
Solyc01g008840.3	28.9833	24.4041	21.9321	22.8863	21.6569	20.7936	25.1623	26.4192	25.5724	34.2607	29.6497	38.2031	32.0577	28.9913	27.7853	26.3603	28.7122	23.475	36.6138	37.1358	38.9056	38.9807	37.8553	33.6085
Solyc01g008850.3	176.739	186.394	161.07	50.7657	55.587	56.6509	92.8491	78.2117	87.7762	97.3549	116.621	153.098	212.742	142.909	199.302	56.8566	70.8643	46.776	158.484	172.538	156.025	169.547	167.192	200.514
Solyc01g008860.1	0	0	0	0	0	0	0	0	0	0	0	0	0	0	0	0	0	0	0	0	0	0	0	0.026284
Solyc01g008870.1	0	0	0	0	0	0	0	0	0	0	0	0.027148	0	0	0	0	0	0	0	0	0	0	0	0
Solyc01g008880.3	0.337725	0.137709	0.130527	0	0.131157	0	0	0	0	0.088163	0	0	0.101658	0.164167	0.085941	0	0	0.072931	0	0	0	0.060223	0.096846	0
Solyc01g008890.4	22.151	22.6624	20.0085	13.9026	15.7333	15.7689	18.7098	18.1134	18.7858	16.7192	11.205	14.8593	20.6692	18.2456	15.36	17.103	13.1429	17.0028	14.3758	17.9734	13.2351	16.6427	12.3806	14.7905
Solyc01g008900.4	3.2579	3.27673	3.84475	4.69974	3.92764	4.28779	6.27326	6.11568	4.81973	4.96422	3.64808	3.36007	3.98034	4.07768	3.62367	5.50962	4.01059	5.49682	5.47121	5.46915	4.16076	4.20174	3.12805	3.41146
Solyc01g008910.2	4.5773	4.84665	3.00021	4.54905	6.33692	5.9482	4.59436	3.21401	5.80165	3.12084	1.48924	2.65377	3.56191	3.96625	3.4199	2.26591	2.73065	2.59437	3.13759	3.61744	3.1565	1.96358	1.38683	2.70828
Solyc01g008920.4	41.9045	38.9061	47.8148	21.0072	31.3948	27.7761	29.1134	22.7459	27.3902	13.6128	13.3056	8.36046	44.8948	32.507	37.6214	24.1507	32.8081	24.6564	21.7352	19.2095	18.3079	12.8509	9.14876	17.9957
Solyc01g008930.4	20.6639	23.8088	22.6902	31.3678	40.2319	37.3096	27.1783	24.1251	26.7955	22.2723	11.7532	10.9438	29.7466	29.5898	26.2182	35.1402	26.6625	29.6992	14.757	13.7429	12.793	9.37063	9.12346	11.9024
Solyc01g008940.2	2.15974	2.16335	1.31188	1.23845	1.26409	0.340103	2.95138	1.33906	2.1357	1.51448	1.91161	0.814495	12.1724	9.60257	7.70126	7.69204	9.32619	7.74699	3.50638	3.0018	5.15081	9.74123	3.92343	10.8523
Solyc01g008950.4	164.448	151.956	147.468	154.613	122.319	142.018	139.421	148.462	132.36	237.382	216.885	207.066	175.822	174.873	197.55	112.726	179.223	117.066	212.063	207.951	241.877	278.459	202.594	207.835
Solyc01g008960.3	57.4981	48.6135	45.6921	48.023	47.9937	45.5225	58.2484	74.4765	56.7897	130.265	48.2582	56.5767	62.891	77.568	77.7348	69.4751	65.4833	62.9824	78.0689	79.9935	80.8569	59.3908	63.3935	54.7199
Solyc01g008970.4	74.5334	68.4484	65.448	42.1528	36.709	34.1903	95.9009	110.774	93.9525	185.177	61.9511	67.5434	78.6345	96.73	82.0696	68.1022	61.23	70.5251	112.283	130.902	123.492	98.3939	136.169	94.1752
Solyc01g008980.3	13.4946	14.074	11.9652	9.5646	9.79034	12.9931	9.61325	7.74527	7.91669	9.78115	9.23023	10.2914	8.60823	8.72268	8.04817	6.12408	8.33895	7.61747	7.98162	7.37497	8.30567	9.28505	6.48868	6.96874
Solyc01g008990.4	7.47959	6.73066	5.55094	8.63007	7.88483	7.28213	8.44288	9.07775	6.58479	10.8272	7.90612	10.787	8.12645	8.86684	9.54829	8.09468	10.0481	9.10386	10.9999	9.82699	10.7766	9.70531	9.41563	9.62465
Solyc01g009000.3	24.4452	24.8961	24.4282	19.5221	21.3263	21.5889	21.4838	24.3067	20.8504	24.7992	23.9285	28.2596	19.9516	19.0415	18.9112	21.4535	22.0087	21.024	27.8333	30.3386	30.4159	31.4856	23.5875	24.4384
Solyc01g009010.3	27.8639	22.3638	23.5517	41.8237	45.9935	43.8503	59.1558	49.6584	62.5135	39.7542	35.9484	25.1058	37.4091	45.061	42.658	51.2019	45.6193	47.0585	54.1414	55.3914	48.7281	33.1443	24.9062	33.2897
Solyc01g009020.4	92.7654	97.6857	89.0819	106.444	96.4826	115.308	87.1518	65.6756	72.4688	101.316	185.688	187.463	79.7538	56.6533	73.248	63.492	125.142	74.596	101.148	89.7404	118.384	169.234	143.954	171.352
Solyc01g009030.4	6.85369	6.49387	4.63473	6.5922	6.5933	6.69013	8.47787	10.0317	8.58245	13.7711	11.9849	17.5324	4.70766	5.03856	5.45595	7.29337	8.46408	7.48892	13.0148	12.3464	13.2748	12.6039	16.795	12.6593
Solyc01g009040.4	2.15541	2.17416	1.79007	1.64529	1.49285	1.58286	4.07966	11.7265	4.93858	46.2836	3.5285	1.66244	1.74039	6.94587	4.24894	4.88178	2.3687	3.10904	2.34852	2.15972	2.46545	1.20401	1.02676	2.34662
Solyc01g009050.3	13.8704	12.5716	14.2964	14.3105	18.5701	15.7311	16.0949	14.2387	15.4369	17.1649	12.1188	14.2696	13.9813	13.2371	12.887	20.4269	18.3738	19.5058	15.3095	17.3243	17.3885	12.7008	11.2157	13.4018
Solyc01g009060.3	13.9835	12.486	12.3254	12.7446	12.4898	11.7034	14.354	15.229	13.7951	16.8936	13.075	16.8141	14.8357	13.9347	15.0936	16.5254	16.1374	14.2882	15.7449	18.5812	17.7734	15	12.1918	13.4395
Solyc01g009070.3	12.355	14.4368	12.4369	7.02093	9.381	7.9765	9.88645	9.46376	8.94724	4.16944	4.12304	6.49406	13.8562	10.8403	9.06725	9.91067	7.91651	8.22333	10.8032	12.4021	10.3858	6.92664	4.53292	6.13425
Solyc01g009080.4	173.002	185.714	172.528	78.828	107.178	88.0792	110.367	100.666	109.338	81.8752	85.7464	36.8117	135.16	137.026	141.729	53.9673	61.4349	53.8542	67.7394	49.7095	54.344	57.1276	36.6373	76.4192
Solyc01g009090.3	24.4485	21.1054	21.2349	18.6469	18.202	16.291	23.8344	26.2422	23.7372	32.7482	21.0806	28.4007	25.4593	27.1888	23.8862	25.4155	22.5597	26.5552	27.4943	31.2193	29.767	25.777	23.3181	22.0237
Solyc01g009100.4	111.695	88.4391	99.2024	472.4	345.198	412.316	281.946	287.405	281.808	283.169	294.034	283.028	107.294	137.768	138.124	309.732	337.075	319.85	318.731	253.63	304.65	289.857	217.038	244.868
Solyc01g009120.3	21.0186	19.691	19.0659	14.8901	18.7405	16.6333	11.7817	9.73373	12.5278	11.9535	9.13464	9.44279	17.1877	14.4064	16.7436	11.7625	12.418	10.933	11.6237	10.9835	8.88991	10.525	9.06742	10.7915
Solyc01g009140.1	0	0	0	0	0	0	0	0	0	0	0	0	0	0	0	0	0	0	0	0	0	0	0	0
Solyc01g009145.1	3.63571	3.69057	3.09695	3.91318	3.72058	3.01306	5.12596	8.57816	5.92741	5.38965	7.58422	8.4548	3.54372	4.49287	5.42488	4.42676	3.9753	4.27287	5.40306	7.52616	6.20514	5.95006	7.12301	5.96397
Solyc01g009160.2	0.332092	0.566363	0.502603	6.18522	3.4164	3.87778	4.82746	7.86429	3.66444	6.68648	5.15396	8.28457	0.742546	0.766718	0.896779	5.44525	6.59673	3.47569	7.55007	7.79798	8.15749	15.5943	12.2119	20.0278
Solyc01g009165.1	0.057991	0	0	0	0	0	0	0	0	0	0	0	0	0	0	0	0	0	0	0	0	0	0	0
Solyc01g009170.4	65.4621	45.8448	40.6773	23.502	20.7949	20.3275	33.0288	32.9057	27.3153	33.9426	42.3895	69.8298	58.4361	44.4008	46.1627	28.9202	41.9338	30.6826	52.1199	60.6767	63.7231	50.333	80.5801	63.8541
Solyc01g009180.4	13.1844	10.5375	10.4035	11.547	10.3139	10.61	14.7095	14.1692	15.165	15.5976	11.2704	13.6415	13.8138	13.2791	12.5319	13.8164	12.5577	13.5105	13.9129	14.7609	15.4355	12.6095	11.6937	11.7942
Solyc01g009190.3	0.171654	0.13023	0.459477	0	0.084755	0.119179	0.066019	0.118102	0.08724	0.234083	0.147644	0.110949	0.069241	0.180671	0.433825	0.036147	0.031398	0.092439	0.046332	0.191778	0.074095	0.059909	0.083207	0.03904
Solyc01g009200.4	4.44664	5.19774	3.4254	3.08542	2.26692	2.57369	1.28425	2.20124	1.86415	7.28726	4.3954	1.67206	2.26811	9.2001	6.23681	2.55165	2.71441	2.83023	1.7641	2.24477	1.53002	2.77704	1.79909	0.676445
Solyc01g009210.2	0	0	0	0	0	0	0.119872	0	0	0	0.075562	0	0	0	0	0	0	0	0	0	0	0.097063	0	0
Solyc01g009220.3	3.86526	3.78884	2.22587	3.67621	2.25061	2.53345	1.41647	2.0334	1.81611	3.13524	3.58304	1.31716	2.62739	6.33272	4.57883	2.42441	1.72178	2.07141	1.4729	1.84099	1.30345	1.38352	0.555301	0.411958
Solyc01g009230.4	6.38918	5.12616	5.57677	5.61056	5.81837	4.79719	8.16416	7.91576	8.53471	7.35022	4.43863	4.99828	6.05997	6.86839	5.93019	9.42973	7.90192	8.90646	7.61315	8.49944	8.06497	4.05128	3.19168	4.69941
Solyc01g009240.4	1.15518	1.34231	0.712545	0.712725	0.797663	0.629235	1.94791	2.40388	1.31158	5.68237	1.55114	0.753276	0.350161	1.29145	0.773904	0.66472	0.237634	0.516634	0.253343	0.318562	0.141541	0.210318	0.299834	0.537166
Solyc01g009245.1	48.3457	54.3759	45.2789	66.0605	61.8012	74.525	46.7763	35.3106	49.619	27.3501	28.3716	10.773	54.8787	50.411	53.4136	41.8633	55.8326	42.3139	31.1035	20.6764	17.5086	23.6801	10.825	29.9297
Solyc01g009250.3	3.22537	2.48601	2.69206	0.477298	0.348982	0.94398	0.972084	0.82367	0.302574	0.789151	1.22504	1.42614	1.48588	2.57051	1.43086	0.609061	0.641739	0.530096	0.97748	1.02928	1.04605	1.38125	0.524295	1.24282
Solyc01g009260.1	0.575116	0.821659	0.311301	0.294869	0.789074	0.280038	0.65505	0.479082	0.496929	0.230285	0.387508	0.471013	0.041927	0.151454	0.176981	0.690619	0.307042	0.401016	0.386752	0.3384	0.343175	0.047835	0.056767	0.06178
Solyc01g009270.1	0.250794	0.422771	0.116355	0.127384	0.52508	0.250391	0.097615	0.137899	0.232854	0.152875	0.188961	0.345514	0.116242	0.11631	0.240781	0.319783	0.121529	0.180942	0.146034	0.089789	0.037266	0	0.040863	0
Solyc01g009280.4	11.1203	11.3268	10.3126	5.10835	5.99031	5.45942	9.58073	10.7347	10.3171	9.77768	6.49136	9.83776	11.46	11.0389	9.21919	9.91527	9.13195	8.52767	11.7802	13.6705	11.8771	8.85076	9.77381	10.6307
Solyc01g009290.4	15.8551	13.8629	13.2196	15.9414	16.0202	15.0877	15.3126	16.8382	16.0376	21.2774	14.9023	18.4164	17.3772	16.7845	17.0722	17.1599	18.6755	16.3088	16.8004	20.2562	17.9043	18.9286	13.4309	16.4099
Solyc01g009300.3	5.0675	5.42012	4.16793	2.40111	2.59271	2.8405	6.28141	10.2035	5.37001	4.26736	3.83207	5.24157	5.98979	6.91842	6.9276	4.72456	3.98208	4.13103	7.64961	9.39391	8.02179	4.22298	5.25987	4.61189
Solyc01g009305.1	0	0	0	0	0	0	0	0	0	0	0	0	0	0	0	0	0	0	0	0	0	0	0	0
Solyc01g009310.3	24.1446	23.332	25.8859	29.0416	26.8177	26.3859	28.6152	46.5366	26.7459	52.5613	59.291	87.2985	26.6969	23.8431	36.7193	35.4303	48.9465	31.6826	76.8897	78.4263	86.2517	78.8478	71.0946	66.8166
Solyc01g009320.2	0	0	0	0.034251	0	0	0.051657	0	0	0.130017	0.20719	0.791374	0	0	0	0.833399	0.116593	0.337499	2.62802	2.3153	2.51226	1.47131	1.01387	0.698058
Solyc01g009330.1	0	0	0	0	0	0	0	0	0	0.084851	0.899359	1.78806	0	0	0	0.138202	0.033726	0.219646	1.80644	3.22412	2.35768	2.0081	1.63693	0.634274
Solyc01g009340.4	2.53768	2.53766	2.07692	2.30352	2.08716	1.56726	2.03327	3.07706	1.8737	13.8844	1.39601	1.08181	2.29936	6.8721	4.99789	2.39868	1.02319	1.71611	0.75542	0.805688	0.526646	0.60811	0.762441	0.913071
Solyc01g009350.2	0	0	0	0	0	0	0	0	0	0.105222	0.03675	0	0	0	0	0	0	0	0	0	0	0	0	0
Solyc01g009360.1	0	0	0	0	0	0	0	0	0	0	0	0	0	0	0	0	0	0	0	0	0	0	0	0
Solyc01g009370.2	0	0	0	0	0	0	0	0	0	0	0.098227	0.020183	0	0	0	0	0	0	0	0	0	0.500613	0.265628	0
Solyc01g009380.3	4.88692	4.17195	4.02201	5.09492	5.44223	4.84204	5.26941	5.64368	5.41267	5.86015	4.45094	6.10023	5.8246	5.13936	4.56843	7.23244	5.59596	6.19966	5.94111	5.41554	5.2558	4.91458	4.92288	5.43762
Solyc01g009390.4	8.89352	7.29099	6.90398	4.81919	4.3392	4.43745	5.74109	5.82337	5.34062	8.33493	5.26633	7.8411	8.79605	8.32243	8.75169	6.46299	7.75796	4.67098	9.0601	9.30718	10.4299	9.58712	7.56197	8.66717
Solyc01g009400.3	0	0	0	0	0	0	0	0	0	0	0	0	0	0	0	0	0	0	0	0	0	0	0	0
Solyc01g009410.3	0.036229	0.034412	0	0	0	0	0	0	0	0	0	0	0	0.061618	0	0	0	0	0.101283	0	0	0.074165	0	0
Solyc01g009420.4	102.115	98.2506	110.275	84.3946	70.9155	72.8554	111.415	142.674	96.1917	108.779	121.086	163.493	57.2576	72.6584	87.9534	89.3129	95.1966	83.9072	155.407	172.571	172.987	148.197	156.467	135.941
Solyc01g009430.3	188.09	195.287	147.411	47.9084	35.7936	43.1482	135.723	141.706	110.348	46.4515	153.152	66.0568	205.758	199.829	203.377	45.0367	51.8624	35.8862	119.764	113.233	119.803	132.082	88.9145	83.699
Solyc01g009440.3	0	0	0	0	0	0	0.223917	0	0	0	0.175878	0.048268	0.080299	0	0	0	0	0	0	0	0	0.006077	0	0
Solyc01g009443.1	53.783	60.1736	54.1906	31.0882	40.0299	34.1877	44.2132	39.7209	40.9298	30.2812	37.9013	41.8385	42.6408	36.3156	37.9162	37.7624	33.5139	38.8886	39.8204	39.1252	38.4281	35.92	19.7628	32.7758
Solyc01g009447.1	53.867	43.976	45.6433	148.623	97.1107	127.677	81.0013	92.5139	101.33	157.583	88.2207	81.0495	43.5737	66.8642	62.109	100.509	105.927	97.3973	87.9221	70.9885	85.4183	96.8794	56.233	67.5161
Solyc01g009470.2	0	0	0	0	0	0	0	0	0	0	0	0	0	0	0	0	0	0.016219	0	0	0	0	0	0
Solyc01g009480.4	0	0.073272	0	0.059832	0.062571	0.058001	0	0.077929	0	0.031482	0.063153	0.167439	0	0	0.070688	0.118644	0.033779	0.16925	0.151693	0.199823	0.248594	0.221287	0.045432	0.245298
Solyc01g009490.1	0	0	0	0	0	0	0	0	0	0	0.092841	0	0	0	0	0	0	0	0	0	0.102735	0.064748	0	0
Solyc01g009500.4	14.6291	18.8143	11.1143	8.24781	10.377	9.18616	9.9598	9.45842	8.70513	7.36027	8.48037	9.37702	11.0831	16.7826	13.1867	11.8395	8.80626	10.3834	8.36781	8.00346	9.06097	7.91524	4.56165	7.43614
Solyc01g009505.1	0	0	0	0	0	0	0	0	0	0	0	0	0	0	0	0	0	0	0	0	0	0	0	0
Solyc01g009510.2	0	0	0	0	0	0	0	0	0	0	0	0	0	0	0	0	0	0	0	0	0	0	0	0
Solyc01g009520.4	174.256	155.84	183.916	379.23	291.173	361.844	276.869	286.41	292.485	274.487	233.715	205.437	133.406	145.592	145.209	299.752	299.006	329.146	263.088	247.417	247.404	251.549	184.783	184.585
Solyc01g009530.1	0	0	0	0.073956	0	0	0	0	0	0	0	0.042018	0	0	0	0	0	0	0	0	0	0	0	0
Solyc01g009540.1	0	0	0.27193	0.022198	0	0	0.080329	0	0	0	0.140229	0.113922	0	0	0	0	0.036003	0	0	0	0	0.143116	0.100881	0.060232
Solyc01g009550.1	0	0	0	0	0	0	0	0	0	0	0	0	0	0	0	0	0	0	0	0	0	0	0	0
Solyc01g009560.2	0	0	0	0	0	0	0	0	0	0	0	0	0	0	0	0	0	0	0	0	0	0	0	0
Solyc01g009565.1	43.6608	50.014	38.3843	13.2889	17.4542	15.2561	16.8433	12.2637	18.2712	4.05641	5.66608	5.88316	70.028	75.7133	52.4216	10.1539	8.46147	9.53602	16.9411	12.8733	13.6818	4.38601	2.67838	4.8818
Solyc01g009580.2	0	0	0	0	0	0	0	0	0	0	0	0	0	0	0	0	0	0	0	0	0	0	0	0
Solyc01g009590.3	0	0	0	0	0	0	0	0	0	0	0	0	0	0	0	0	0	0	0	0	0	0	0	0
Solyc01g009600.4	0	0	0	0	0	0	0	0	0	0	0	0	0	0	0	0	0	0	0	0	0	0	0	0
Solyc01g009610.3	18.9811	21.1859	21.1373	22.5519	23.476	24.7817	19.3797	25.1953	20.6203	28.2668	21.3724	16.5841	15.3918	20.618	21.5158	23.144	21.3668	22.0752	16.7575	17.054	18.5542	18.7897	12.7531	15.6742
Solyc01g009620.3	11.1466	8.78096	10.0942	15.8598	15.4952	16.5856	15.8302	16.8118	14.6136	36.4843	19.5224	20.1113	12.5141	12.524	16.1081	16.5221	15.7691	13.8002	21.5779	18.5806	20.4593	23.2657	17.9754	23.1382
Solyc01g009630.3	32.6462	30.0171	35.1935	43.3628	40.0173	41.8502	36.3615	35.232	35.9703	56.4086	34.7426	43.865	37.1111	33.6014	33.2422	38.8265	36.8527	35.4962	39.098	37.3111	34.3803	45.0759	35.2068	35.8318
Solyc01g009640.3	0	0	0	0	0	0	0	0	0	0	0	0	0	0	0	0	0	0	0	0	0	0	0	0
Solyc01g009650.1	0	0	0	0	0	0	0	0	0	0	0	0	0	0	0	0	0	0	0	0	0	0	0	0
Solyc01g009660.3	0	0	0	0	0	0	0	0	0	0	0	0.026793	0	0	0	0	0	0	0	0	0	0	0	0
Solyc01g009670.4	9.5273	8.04334	12.6869	30.412	30.1337	31.7991	19.1023	20.0785	21.006	17.7019	7.91892	4.63384	12.2506	9.51854	8.02697	31.2973	22.4253	32.5491	8.33164	8.54196	6.34977	5.89289	3.72134	7.2355
Solyc01g009690.3	0.613986	0.471762	0.702431	0.156261	0.286116	0.418858	0.756971	0.431811	0.697157	0.586969	1.52595	3.13067	0.611592	0.209517	0.294961	0.420672	1.21922	0.485608	2.73631	3.09092	2.58939	2.55871	1.45105	1.3395
Solyc01g009700.3	0.715555	0.423062	0.53429	0.183131	0.395079	0.245112	0.984987	1.09943	0.540667	0.781843	1.36144	3.10141	1.27797	0.469082	0.567596	0.593637	1.67092	0.373521	6.42464	6.26242	6.74614	3.44797	2.49242	1.75454
Solyc01g009705.1	0.418305	0.478137	0.29941	0.207337	0.568545	0.358739	0.456179	0.143319	0.600692	0.909426	1.44123	4.44177	0.632071	0.590844	0.321349	0.656339	1.27032	0.768485	2.88469	2.47913	3.09938	4.46773	3.15157	1.68829
Solyc01g009710.1	1.5564	1.97431	1.06031	0.599971	0.07332	0.338451	2.33693	1.12721	0.484384	0.494739	1.606	1.82065	1.82687	1.06178	2.06058	0.253402	0.453931	0.420524	1.99984	2.96361	1.76278	3.21022	5.63349	2.541
Solyc01g009720.2	0.188526	0.138631	0.175817	0.696691	0.197308	0.083198	0.342079	0.698039	0.147982	0.371605	0.178431	0.121337	0.390993	0.299033	0.226804	0.571498	0.167587	0.255617	0.099325	0.341175	0.261301	0.243619	0.171725	0.38372
Solyc01g009730.3	0	0	0	0	0	0	0	0	0	0	0	0	0	0	0	0	0	0	0	0	0	0	0	0
Solyc01g009735.1	0	0	0	0	0	0	0	0	0	0	0	0	0	0	0	0	0	0	0	0	0	0	0	0
Solyc01g009740.3	0	0	0	0	0.020451	0	0	0	0	0	0	0	0	0	0	0	0	0	0	0	0	0	0	0
Solyc01g009750.3	146.067	65.7448	76.098	50.4446	45.0869	50.0048	45.7029	42.7472	44.7144	59.2391	52.5053	53.2251	131.494	90.4058	87.2947	37.7028	66.1461	38.6166	63.4655	54.1198	72.5469	65.8498	66.2912	61.6934
Solyc01g009760.3	3.44505	2.95644	2.05687	2.79928	3.2693	4.03626	1.28781	1.37887	1.58581	3.72604	5.34452	7.50756	1.79085	2.92095	3.05114	4.42214	4.36435	4.2784	1.90897	3.24248	2.0227	1.24	3.00212	2.00658
Solyc01g009770.3	2.86638	1.89874	1.47178	1.06444	0.395172	1.05843	0.949097	1.8214	0.860916	5.23914	0.76379	0.85564	3.83258	4.65538	5.43419	1.24346	1.05907	0.725411	1.10588	0.819374	0.902641	0.774806	0.810396	0.619522
Solyc01g009780.3	23.1328	18.6111	18.0469	23.6166	15.7678	18.5556	17.4281	22.3316	15.4418	30.7536	42.4227	56.7905	18.2685	20.5711	22.7855	23.8895	37.6742	21.851	28.3552	29.4029	31.9256	66.6863	83.7532	68.6288
Solyc01g009790.1	0	0	0	0	0	0	0	0	0	0	0	0	0	0	0	0	0	0	0	0	0	0	0	0
Solyc01g009795.1	0	0	0	0	0	0	0	0	0	0	0	0.042659	0	0	0	0	0	0	0	0	0	0	0	0
Solyc01g009810.3	0.162789	0.253137	0.482942	0.441273	1.81079	1.44839	1.07477	1.07296	2.80179	2.89234	5.30363	8.33476	0.240137	0	0.100152	3.5456	3.55909	1.95554	10.936	10.3427	9.04861	9.15933	4.03639	4.87145
Solyc01g009820.4	8.89441	10.5303	9.39911	7.05869	7.13631	6.47787	9.17955	8.22107	8.66124	10.3092	10.9956	18.044	9.70598	11.1026	9.80966	16.7081	12.6061	13.6436	12.8073	15.4906	13.509	16.0388	19.282	15.1143
Solyc01g009830.3	0	0	0	0.077806	0	0	0	0	0.051476	0	0	0.050999	0	0.025481	0	0	0	0	0	0	0	0	0.046679	0.047991
Solyc01g009840.3	0	0	0	0	0	0	0	0	0	0	0	0	0	0	0	0	0	0	0	0	0	0	0	0
Solyc01g009850.4	6.51985	6.64531	7.67347	15.0372	9.43866	12.922	6.33585	7.21355	6.27158	9.63566	9.33687	7.00692	6.69818	6.22581	6.25965	6.92522	11.3198	9.7141	8.50907	6.1713	7.92039	11.2401	5.36769	8.36656
Solyc01g009860.3	205.95	136.41	110.517	53.9902	54.0719	47.0947	57.1116	41.4614	57.4892	67.538	107.526	187.883	263.219	186.179	210.724	41.5465	70.0865	39.4975	79.4169	66.891	79.19	123.415	113.743	88.92
Solyc01g009870.3	0.222514	0.172944	0.17797	0	0.065453	0.173531	0	0.765495	0	0.348401	0.643736	3.09018	0.457301	0.739371	0.470319	0.475101	0.99827	0.375559	0.391517	0.063597	0.319124	2.22117	3.08585	3.4043
Solyc01g009880.2	0	0	0	0	0	0	0	0	0	0	0	0	0	0	0	0	0	0	0	0	0	0	0	0
Solyc01g009890.1	0	0	0.13788	0.185915	0.152047	0	0	0.263265	0	0.233246	0	0	0.69531	1.1793	0.66785	0.257414	0.09271	0	0	0	0.232373	0.089147	0	0
Solyc01g009900.3	0.474	0.493236	0	2.38806	0.671676	1.13919	1.07443	2.06566	2.39917	2.61896	0.594313	0.387885	1.95869	3.66688	4.43566	2.53264	2.26235	2.79416	1.29841	0.35496	1.10632	1.17809	0.121516	0.49714
Solyc01g009910.1	0	0	0	0	0	0	0	0.420819	0.327941	0.490073	0	0	0.243643	0	0.670484	0.138879	0.043243	0	0	0	0	0	0	0
Solyc01g009920.3	0	0	0	0	0	0	0	0	0	0	0	0	0	0	0	0	0	0	0	0	0	0	0	0
Solyc01g009930.3	0.230277	0.388847	0.282344	0.175356	0.641688	0.278294	0.500044	0.541316	0.83974	1.14212	2.0857	4.40836	0.167233	0.03136	0.058663	0.617061	1.4496	0.970416	2.43784	3.31953	2.48685	6.38461	1.77151	2.63629
Solyc01g009940.1	0	0	0	0	0	0	0	0	0	0	0	0	0	0	0	0	0	0	0	0	0	0	0	0
Solyc01g009960.4	0.503202	0.377741	0.334599	0.212652	0.030533	0.148534	0.043122	0	0.055938	0	0	0	0.387116	0.257243	0.184674	0.040245	0.059808	0.323668	0	0	0	0.129839	0	0
Solyc01g009970.3	36.3157	36.5588	39.0051	48.2034	61.4954	53.9905	45.3282	39.0438	51.4861	35.9126	35.8791	35.7183	35.0363	33.3654	28.4879	50.7674	41.3176	46.4549	34.6807	31.016	27.2409	28.9471	25.3699	32.168
Solyc01g009975.1	0	0	0	0	0	0	0	0	0	0	0	0	0	0	0	0	0	0	0	0	0	0	0	0
Solyc01g009980.1	0	0	0	0	0	0	0	0	0	0	0	0	0	0	0	0	0	0	0	0	0	0	0	0
Solyc01g009990.3	241.693	215.49	305.676	492.743	492.162	495.371	537.777	493.553	575.152	476.556	357.229	168.896	223.104	275.638	239.342	405.625	413.525	441.021	284.412	241.325	220.06	196.101	130.285	206.218
Solyc01g010000.3	34.7213	32.1533	24.9888	5.62599	7.19639	6.62353	11.7564	12.275	13.7747	5.84672	7.11081	4.20869	91.2473	90.2336	84.5973	6.39067	5.67197	5.91925	8.31989	6.93185	7.3746	4.92186	2.87696	4.31409
Solyc01g010020.3	3.53328	2.6551	3.8794	4.67927	2.6225	3.90465	5.26967	6.20692	3.66487	12.5241	14.0639	20.5547	3.44551	6.35371	5.78505	6.33854	8.34763	5.82184	10.9626	10.2385	9.34765	24.4125	13.7479	17.475
Solyc01g010030.3	6.03109	7.193	4.94222	5.29491	5.45291	5.1643	5.80038	6.36926	6.37742	6.4991	4.2103	5.11628	6.7199	8.45567	7.40548	8.36671	7.8382	7.66081	5.31112	6.64109	6.3451	3.65721	5.19624	4.3933
Solyc01g010050.3	58.3687	71.234	61.3835	26.6778	28.5144	24.6177	37.3507	39.742	33.3224	43.9864	28.1982	35.2382	64.2236	55.0529	58.7814	33.1224	28.1802	37.7954	30.2135	30.2256	29.5997	38.843	32.0066	32.1199
Solyc01g010060.2	1.45235	1.24864	1.32793	17.6356	8.09859	14.1301	4.79393	5.41796	5.32869	10.1381	17.4412	22.4451	0.835856	1.56806	2.18673	18.655	31.6173	16.8898	18.7669	15.4225	19.8063	43.7816	22.0315	37.0335
Solyc01g010063.1	0	0	0	0	0	0	0	0	0	0	0	0	0	0	0	0	0	0	0	0	0	0	0	0
Solyc01g010065.1	0	0	0	0	0	0	0	0	0	0	0	0	0	0	0	0	0	0	0	0	0	0	0	0
Solyc01g010067.1	0	0	0	0	0	0	0	0	0	0	0	0	0	0	0	0	0	0	0	0	0	0	0	0
Solyc01g010080.3	0.059833	0.103944	0.0279	0.139855	0.130187	0.152264	0.350751	0.21922	0.062776	0.087007	0.352946	0.308311	0.169812	0.225888	0.169301	0.595836	0.329198	0.256031	0.431363	0.406565	0.479332	0.530537	0.671047	0.393955
Solyc01g010130.4	2.27242	2.40821	1.71937	3.1507	3.74167	3.39995	3.97603	4.43481	3.69972	3.85518	1.26255	1.17809	2.75781	3.70571	3.18922	5.9761	3.19147	5.3683	2.52939	2.33491	1.90959	1.25672	1.48485	1.70487
Solyc01g010140.1	0	0	0	0	0	0	0	0	0	0	0	0	0	0	0	0	0	0	0	0	0	0	0	0
Solyc01g010150.3	4.79165	5.03141	4.73733	2.20136	2.71499	3.43153	4.47936	3.4901	3.7344	5.4354	4.86657	5.71588	6.65891	8.04163	7.34699	4.18898	4.34486	2.84538	7.20631	7.5833	7.23841	4.366	3.53449	3.27264
Solyc01g010160.3	0	0	0	0	0	0	0	0	0	0	0	0	0	0	0	0	0	0	0	0	0	0	0	0
Solyc01g010170.2	0	0	0	0	0	0	0	0	0	0	0	0	0	0	0	0	0	0	0	0	0	0	0	0
Solyc01g010175.1	0	0	0	0	0	0	0	0	0	0	0	0	0	0	0	0	0	0	0	0	0	0	0	0
Solyc01g010180.3	5.59457	3.48827	7.2918	1.42735	2.15043	2.16072	3.60783	8.21285	5.49237	8.64273	9.49858	16.46	16.7522	19.4775	24.18	6.16782	13.3358	5.79789	17.7036	14.6158	20.5113	21.8468	16.3503	29.8244
Solyc01g010185.1	33.347	34.8275	17.7636	16.8299	17.5073	18.0285	20.333	29.2806	19.4347	39.1887	25.0712	20.7996	24.1453	29.2281	30.4407	18.7772	16.2397	14.2061	10.8723	8.07697	10.4927	9.35954	7.13162	9.61455
Solyc01g010210.1	0	0	0	0	0	0	0	0	0	0	0	0.013321	0	0	0	0	0	0	0	0	0	0.008248	0.028637	0
Solyc01g010215.1	9.42002	11.6586	7.20526	5.92962	5.1986	5.81094	9.47359	11.2832	9.91581	17.5468	12.0095	7.38564	14.8016	20.8358	22.7111	10.3433	11.5917	9.93486	7.78781	5.70786	7.14503	6.51189	5.72451	5.03557
Solyc01g010220.3	4.59787	3.16532	2.91802	9.91724	10.3398	11.1997	7.51009	8.53579	7.99805	17.4438	13.4486	18.1788	3.89038	8.20756	7.61345	14.4014	16.6898	16.8528	11.7331	9.59021	10.7054	12.7799	8.1034	12.4564
Solyc01g010230.2	17.6396	17.2769	8.60492	16.5264	11.893	10.8712	13.0934	18.3966	12.4696	30.1617	27.4083	16.6285	18.1957	24.9383	29.7948	13.8921	18.6774	12.7597	13.2495	8.99658	16.3191	12.6468	9.34279	14.6522
Solyc01g010240.3	0	0	0	0	0	0	0	0	0	0	0	0	0	0	0	0	0	0	0	0	0	0	0	0
Solyc01g010250.4	16.7836	13.8739	12.1549	18.7058	16.5105	18.6714	15.5041	11.7626	14.5757	20.1952	40.7056	52.5478	32.2681	26.1619	27.6628	17.442	21.2574	15.0112	38.869	44.1119	46.837	57.7326	56.1405	46.1197
Solyc01g010260.3	0	0	0	0	0	0	0	0	0	0	0.022537	0	0	0	0	0	0	0	0	0	0.029571	0	0	0
Solyc01g010270.3	35.018	30.2387	18.4044	27.1215	20.998	27.7278	28.111	35.1098	27.4754	20.354	40.1439	33.5809	37.114	30.081	42.1875	18.6	36.9454	17.4059	45.1624	41.6851	50.9852	38.898	40.2304	41.9566
Solyc01g010280.3	0.291766	0.398202	0.231929	0.458327	0.343711	0.609459	0.797793	0.915183	0.902363	0.421041	0.236378	0.290608	0.066708	0.223573	0.20035	0.686468	0.388289	0.299165	0.275425	0.180697	0.182186	0.095777	0.076934	0.101901
Solyc01g010290.4	4.73968	3.75163	3.74434	5.08999	4.92035	4.68105	4.71542	5.31186	5.30596	5.64468	6.14302	10.2476	6.98029	7.75527	8.06895	6.2874	6.68006	5.10349	9.69384	8.86351	10.2093	9.7488	7.72391	7.08375
Solyc01g010310.4	5.08364	5.64892	3.37788	8.63402	7.81057	5.96302	7.60396	18	8.19251	34.7027	10.2718	7.15985	4.4073	8.12414	10.4918	8.36467	6.17356	5.01608	6.52343	5.50819	6.71461	5.19225	4.06451	3.96027
Solyc01g010350.4	0	0	0.029801	0	0.02806	0	0	0.038116	0	0	0	0	0.042333	0.03972	0.108727	0.026492	0	0.031526	0.055194	0	0	0	0.207507	0
Solyc01g010360.3	0	0	0	0	0	0	0	0	0	0	0	0	0	0	0	0	0	0	0	0	0	0	0	0
Solyc01g010365.1	0	0.296423	0	0	0.040749	0	0.087963	0.184972	0.11986	0	0	0.358119	0	0	0	0.206439	0.343075	0	0	0	0.094556	0.205593	0	0
Solyc01g010370.3	2.48714	2.32577	2.00044	1.48281	1.23219	1.17475	1.99168	3.52158	2.64139	4.85261	1.60009	1.3562	1.80646	3.01463	1.97601	1.65216	1.24463	1.81115	1.2618	1.76544	1.59641	1.27751	0.865091	1.39867
Solyc01g010390.3	5.46134	4.94545	6.06318	14.9277	17.5584	15.961	7.7551	9.66	7.43771	12.8748	9.09689	9.88407	3.72739	6.48957	4.55147	12.7187	10.5379	12.0657	4.1922	4.22491	3.88237	6.19794	5.26815	8.40142
Solyc01g010400.1	0	0	0	0	0	0	0	0	0	0	0	0	0	0	0	0	0	0	0	0	0	0	0	0
Solyc01g010405.1	0	0	0	0	0	0	0	0	0	0	0	0	0	0	0	0	0	0	0	0	0	0	0	0
Solyc01g010410.3	0.266295	0.119687	0.036686	0.058256	0.051104	0.074429	0.15955	0.168419	0.102208	0.133574	0.213937	0.292574	0.207644	0.190419	0.151614	0.147791	0.068542	0.030302	0.313283	0.158982	0.31944	0.31748	0.246465	0.312861
Solyc01g010415.1	0	0	0	0	0	0	0	0	0	0	0	0	0	0	0	0	0	0	0	0	0	0	0	0
Solyc01g010420.3	0.219428	0	0.11395	0	0.042807	0	0	0	0	0	0.15854	0.090667	0.084015	0.075938	0	0	0.295912	0	0.384558	0.307108	0.605344	0.041318	0.160076	0.308307
Solyc01g010430.4	4.20789	2.41332	1.53512	4.87022	2.40616	4.06811	3.35619	3.44052	2.26681	13.5009	26.9103	52.1962	1.77459	2.58789	2.15957	12.2809	11.8117	8.4536	11.3223	13.2307	14.5549	47.419	128.917	60.764
Solyc01g010440.4	24.2669	22.4918	23.5843	25.8893	25.1591	22.4289	28.8005	33.0004	27.269	54.4316	27.9262	32.8539	21.072	22.1867	21.041	31.8146	31.0502	34.2905	28.7019	30.0365	31.5854	29.8213	26.8837	27.4458
Solyc01g010460.4	6.38798	7.08307	7.82105	16.9337	18.9657	17.7354	20.3518	20.4752	21.6121	13.596	7.10605	5.13432	7.51117	7.63796	5.21873	25.9707	14.8435	25.1601	10.7074	10.0665	8.64733	5.37511	4.46233	8.00619
Solyc01g010470.2	13.5277	16.3675	17.8504	40.668	40.0223	41.22	18.9644	15.9287	16.7825	10.762	7.97984	6.05576	12.9238	12.9874	7.811	26.04	26.2237	31.2973	9.96309	7.7874	6.58737	7.24656	3.68116	6.14195
Solyc01g010480.3	28.3727	32.1031	28.2791	37.8545	42.5705	43.46	42.7278	24.3532	46.5852	25.0244	34.7244	73.4189	16.7951	10.5149	9.9549	44.9524	40.7432	35.9852	61.373	56.963	58.023	69.4563	38.6245	72.795
Solyc01g010490.4	0	0	0	0	0	0	0	0	0	0	0	0.073617	0	0	0	0	0.022827	0	0	0	0	0.087697	0.166122	0.027354
Solyc01g010500.3	0	0.193825	0.019554	0.103963	0.211914	0.115218	0.08542	0.355539	0.037954	0.082084	0.019001	0	0	0.153764	0.074822	0.057781	0.049242	0.126813	0	0	0	0.102628	0.046154	0
Solyc01g010510.4	0.735333	0.739109	0.707718	1.35981	0.922616	0.832887	1.78811	1.56456	1.85892	1.16589	0.765965	0.976795	0.611983	1.25227	1.04104	1.74698	1.54762	2.02739	2.0095	1.72527	2.01079	0.855507	0.689173	0.644078
Solyc01g010520.3	14.2338	17.7499	13.2257	11.4868	18.2311	14.2586	17.696	16.8021	16.8964	21.7051	8.98638	9.42582	12.9732	15.9596	13.6122	18.3953	14.2614	15.7442	12.7099	13.0291	12.3157	7.50887	4.72226	7.85465
Solyc01g010530.1	0	0	0	0	0	0	0	0	0	0	0	0	0	0	0	0	0	0	0	0	0.036049	0.028039	0	0
Solyc01g010540.3	99.0214	76.9332	81.907	258.659	190.591	225.168	212.178	218.771	217.494	206.872	184.103	185.533	85.9382	111.486	101.789	213.089	210.841	227.76	197.797	183.04	207.116	181.606	131.783	133.616
Solyc01g010550.1	0	0	0	0	0	0	0	0	0	0	0	0	0	0	0	0	0	0	0	0	0	0	0	0
Solyc01g010570.4	17.669	15.5797	13.3748	9.85414	10.1436	10.9458	10.5794	11.2283	11.2375	17.9425	8.58783	13.3503	13.9937	14.803	15.2344	13.5253	10.7371	11.798	10.9569	10.7305	10.1041	11.7893	12.6265	10.125
Solyc01g010580.3	216.346	203.668	227.788	365.214	260.118	318.05	309.035	349.356	330.897	330.496	299.93	302.443	158.304	184.46	200.13	323.715	303.262	351.387	311.954	304.555	322.369	318.809	268.903	216.552
Solyc01g010590.2	15.536	12.0194	14.0882	23.5565	26.8159	25.5828	15.7946	16.1369	15.7373	20.5282	19.8755	23.052	15.0375	14.685	11.9034	21.9097	32.7737	21.0681	26.9573	24.9243	26.8621	23.5922	21.1597	22.8984
Solyc01g010600.4	0	0	0	0.026308	0	0.04708	0	0	0	0.177354	0	0	0	0	0.056028	0	0.029114	0	0	0	0	0	0	0
Solyc01g010640.3	153.862	156.78	154.501	82.0312	97.4716	92.6767	81.9473	64.1155	79.8407	71.1363	62.4686	30.9226	134.092	109.007	117.567	57.7502	73.2514	69.6474	55.7055	43.4896	43.7679	57.1681	37.0446	71.6476
Solyc01g010650.3	21.5706	23.3096	22.8238	12.3954	12.3998	13.7112	13.7349	13.2701	13.4384	17.5099	19.2459	26.3726	19.8038	21.7134	20.1105	15.5603	15.9831	13.4192	21.3827	21.4926	22.0878	29.0461	20.3424	18.9733
Solyc01g010660.3	5.59112	6.92824	4.34046	5.75774	6.68551	5.80118	5.54517	6.05917	4.81342	14.0756	7.12701	10.3816	8.21184	9.28671	9.95296	12.967	11.2181	10.0877	6.65436	6.71539	7.27213	10.475	12.974	11.5612
Solyc01g010670.3	0	0	0	0	0	0	0	0	0	0	0	0	0	0	0	0	0	0	0	0	0	0	0	0
Solyc01g010690.1	0	0.03986	0	0	0	0	0.040346	0.094784	0.026556	0	0	0	0	0	0	0	0.037798	0	0.044321	0.068272	0	0	0.038298	0
Solyc01g010700.3	9.47122	9.88998	9.25511	14.0756	14.4252	13.2771	16.3463	14.497	15.7389	14.7461	17.1323	14.1622	16.7047	15.0542	15.3426	16.1891	17.9457	20.8095	15.7148	15.0069	15.3401	17.2686	16.0718	17.5642
Solyc01g010705.1	0	0	0	0	0	0	0	0	0.126968	0	0	0	0	0	0	0	0	0	0	0	0	0	0	0
Solyc01g010710.4	0.4301	0.321065	0.143708	1.4973	1.71891	1.52296	2.89218	7.25305	3.02401	0.860261	2.69552	1.00472	0.132562	0.796791	0.915447	1.779	1.02893	1.67179	0.978806	0.625133	1.12443	0.423302	1.95487	0.725979
Solyc01g010720.4	0	0	0	0	0	0	0	0	0	0	0	0	0	0	0	0	0	0	0	0	0	0	0	0
Solyc01g010740.4	0	0	0	0	0	0	0	0	0	0.024031	0.046261	0.204887	0.026554	0.016978	0	0	0	0	0	0.036625	0	0.141405	0.626892	0.219391
Solyc01g010750.4	100.192	80.3874	86.9792	61.955	61.4935	62.6273	73.0849	81.9543	74.2156	123.237	135.061	142.335	95.478	85.8772	95.8764	64.2534	88.3471	61.5569	104.944	129.101	121.642	149.563	226.677	154.977
Solyc01g010755.1	0	0	0	0	0	0	0	0	0	0	0	0	0	0	0	0	0	0	0	0	0	0	0	0
Solyc01g010760.3	33.7203	37.2549	42.1615	28.3488	24.0429	26.8047	29.2363	29.7543	31.2854	62.174	54.6992	42.6256	44.248	50.0704	51.9065	27.6007	30.5408	25.9896	33.4725	33.393	39.8256	37.2455	28.3791	27.279
Solyc01g010780.4	16.5267	17.086	15.1567	9.59931	9.93494	9.97926	11.9813	13.9093	12.1406	14.1186	12.2635	16.6431	15.1714	15.943	13.6195	13.6484	11.8335	11.9587	13.9423	16.7873	16.1152	13.2501	8.05567	11.3295
Solyc01g010785.1	0	0	0	0	0	0	0	0	0	0	0	0	0	0	0	0	0	0	0	0	0	0	0	0
Solyc01g010810.4	9.01588	8.07466	6.99082	7.79986	7.89192	9.94344	8.08487	7.355	8.56302	11.2139	9.25357	9.85967	8.73756	7.67907	8.20403	11.4138	11.0823	9.02201	9.56714	10.1492	9.19043	9.97762	10.02	9.73751
Solyc01g010820.3	13.424	11.7179	11.1994	11.6748	12.1559	10.805	14.2471	16.6267	14.6426	15.4082	12.4914	14.2184	16.2343	16.8878	15.2665	14.5297	15.325	15.6625	15.5906	17.028	16.5034	13.1891	12.5684	12.4395
Solyc01g010830.4	19.3414	22.6258	21.1172	23.9534	27.6707	28.9589	22.5343	24.0552	23.3364	21.2856	21.9738	21.0902	15.6823	17.2459	15.0142	28.0792	24.6134	24.8102	19.2338	18.4832	19.3445	20.2193	14.4692	18.4363
Solyc01g010840.1	0	0	0	0	0	0	0	0	0	0	0	0	0	0	0	0	0	0	0	0	0	0	0	0
Solyc01g010860.3	7.13678	5.81262	5.91685	6.18826	5.93397	4.866	5.8261	6.69351	5.24871	6.21918	7.69554	10.9904	9.03539	8.77421	8.8346	7.35314	6.88085	5.74866	8.62895	8.16695	9.70089	8.26145	5.31887	6.80626
Solyc01g010870.3	20.7989	19.0422	16.7413	12.5407	13.0024	12.0471	16.0558	17.0981	15.3571	17.7164	15.9222	21.463	18.7488	17.1916	15.9893	14.4415	15.2791	14.3861	18.7263	20.4248	19.8605	16.6084	20.816	17.8651
Solyc01g010880.3	7.79535	8.5941	9.01928	6.56348	8.18266	9.02078	6.50115	6.35446	6.64523	10.8588	6.34942	8.57859	8.58488	8.96267	7.85627	13.4539	14.1574	12.1653	8.81194	7.97004	8.87189	9.7044	8.51425	11.6264
Solyc01g010890.4	0	0	0	0	0	0	0	0	0	0	0	0	0	0	0	0	0	0	0	0	0	0	0	0
Solyc01g010900.3	0	0	0	0	0	0	0	0	0	0	0	0	0	0	0	0	0	0	0	0	0	0	0	0
Solyc01g010910.2	0.190214	0.093093	0.082316	0.062158	0.251566	0	0	1.18867	0.230202	2.22562	0.100463	0	0.216099	1.94009	1.32033	0.797398	0.128679	0.207544	0.13149	0.144225	0.105457	0.102335	0.055572	0.083148
Solyc01g010920.2	3.59869	3.77295	3.16506	3.07404	3.30175	2.94598	3.66023	4.16231	3.57516	2.91035	3.2625	4.03563	3.47461	3.06999	2.10783	3.68206	3.46905	3.37983	3.54035	4.28576	3.47409	3.85098	1.51914	2.8657
Solyc01g010930.4	1.93734	1.43767	1.49177	1.03095	1.31845	1.23938	2.77598	2.61605	2.66741	2.3074	1.1451	1.69988	0.719708	1.26089	1.09772	2.37759	1.54391	1.7795	2.57727	2.31128	2.38094	2.05169	1.20999	2.21569
Solyc01g010940.3	19.0148	12.6068	11.63	19.6305	14.373	16.2424	16.3954	19.8965	18.0943	31.3474	34.4705	34.8104	19.5767	19.9719	24.0055	14.0638	20.7261	14.5542	26.2825	27.1073	28.5346	36.3868	53.3167	36.8511
Solyc01g010950.3	9.77192	10.3471	11.2982	6.00459	5.77053	6.24271	6.61511	6.95593	6.04087	10.6352	7.99239	9.26786	11.461	9.26265	11.4527	6.00116	6.5713	6.11853	8.04029	10.2667	9.20472	10.8277	10.6781	10.7245
Solyc01g010960.3	0	0	0	0	0	0	0	0	0	0	0	0	0	0	0	0	0	0	0	0	0	0	0	0
Solyc01g010970.3	0.891464	0.585509	0.414463	0.172017	0.149346	0.06693	0.428584	0.515712	0.282476	0.71253	0.253338	0.294768	0.806494	0.289597	0.500474	0.157059	0.266487	0.096049	0.37082	0.561651	0.500451	0.409929	0.300032	0.235809
Solyc01g010990.2	5.60399	4.49129	3.80841	4.28398	3.57374	2.65237	6.70592	7.85496	6.80635	5.71432	6.39503	7.56743	5.16006	4.78641	5.36328	6.03777	5.67778	5.18642	8.35654	9.57836	8.92036	6.22856	2.71295	6.64694
Solyc01g011000.3	201.744	152.907	168.044	416.494	325.608	382.066	250.335	269.799	280.182	338.511	333.501	410.707	174.879	183.435	207.132	309.298	354.808	326.571	357.421	353.176	381.727	411.264	338.746	320.639
Solyc01g011005.1	0	0	0	0	0	0	0.105056	0	0	0	0.094819	0	0	0	0	0	0	0	0	0	0.1536	0	0.218956	0
Solyc01g011020.2	0	0	0	0	0	0.160783	0.085361	0	0	0	0	0	0	0	0	0	0	0	0	0	0.023996	0	0	0
Solyc01g011030.3	7.52771	8.17115	9.20288	6.42317	7.52533	8.20969	7.87517	7.94993	7.21227	9.68109	5.86674	6.46408	8.04167	8.81292	9.33359	10.4338	8.76796	9.45849	5.88525	6.04412	7.15548	6.8335	5.50051	5.88158
Solyc01g011040.3	23.0598	17.5048	18.0748	22.3006	20.666	20.4584	21.5191	32.1547	22.7528	27.0463	28.4869	37.5302	22.9214	27.7968	29.4609	26.0722	26.2639	20.0698	38.64	42.078	43.6318	31.5109	27.1909	31.0499
Solyc01g011050.3	0	0	0	0	0	0	0	0	0	0	0	0	0	0	0	0	0	0	0	0	0	0	0	0
Solyc01g011060.1	0	0	0	0	0	0	0	0	0	0	0	0	0	0	0	0	0	0	0	0	0	0	0	0
Solyc01g011070.1	0	0	0	0	0	0	0	0	0	0	0	0	0	0	0	0	0	0	0	0	0	0	0	0
Solyc01g011080.3	5.93753	5.71834	5.86782	2.38701	1.98515	2.04463	4.99055	6.63039	6.70462	1.77132	3.25432	2.47476	4.26776	4.62418	3.27659	4.38595	4.38915	3.55091	7.67347	10.9234	8.24155	3.42613	2.40967	3.98923
Solyc01g011090.4	0.42971	0.816812	0.566903	0.912493	0.710873	0.461144	1.65662	2.39948	1.71948	3.53171	1.13573	1.68873	0.598867	0.862792	1.14769	2.20098	1.77365	1.198	2.82203	3.07813	1.92378	1.72373	1.57431	2.44321
Solyc01g011100.2	7.22774	7.3029	6.60758	6.5853	5.72031	5.33398	7.22879	8.33054	7.0204	10.0724	7.36856	11.7951	6.36529	7.22926	6.99723	9.89078	8.50009	8.71587	10.4046	11.4986	11.2036	9.61057	9.09759	9.93383
Solyc01g011105.1	4.9811	8.80263	4.15296	4.43237	5.16187	5.37436	1.72905	2.13997	1.4637	1.52276	1.99737	1.76238	7.26936	6.13852	7.1341	3.72637	2.96999	3.466	1.99578	1.55527	0.662523	0.846307	0.29295	0.552438
Solyc01g011110.1	0	0	0	0.311356	0	0	0	0	0	0	0	0	0	0	0	0	0	0.201849	0	0	0	0	0	0
Solyc01g011113.1	0	0	0	0	0	0	0	0	0	0	0	0	0	0	0	0	0	0	0	0	0	0	0	0
Solyc01g011115.1	0	0	0	0	0	0	0	0	0	0	0	0	0	0	0	0	0	0	0	0	0	0	0	0
Solyc01g011117.1	0	0	0	0	0	0	0	0	0	0	0	0	0	0	0	0	0	0	0	0	0	0	0	0
Solyc01g011170.1	0	0	0	0	0	0	0	0	0	0	0	0	0	0	0	0	0	0	0	0	0	0	0	0
Solyc01g011180.1	0	0	0.097027	0	0.09386	0	0	0	0	0	0	0	0	0	0	0	0	0	0	0.135337	0	0	0	0.254622
Solyc01g011190.1	0	0	0	0	0	0	0	0	0	0	0	0	0	0	0	0	0	0	0	0	0.12804	0	0	0
Solyc01g011200.3	1.59333	1.36391	1.42863	2.12852	1.51829	1.72649	0.880498	0.584135	1.03026	0.844703	1.4062	1.5659	2.34781	2.05479	1.19664	1.21254	1.30295	1.00316	1.34532	1.02726	1.07784	1.11136	0.642658	0.756732
Solyc01g011220.3	1.29109	0.839617	0.833935	0.542751	0.883771	0.545821	0.864443	0.775637	0.999452	0.819443	0.562846	0.64657	1.24688	0.746719	0.965965	1.09861	0.748078	0.843488	1.16952	0.784786	0.395108	0.746016	0.64564	0.666766
Solyc01g011230.3	0.157092	0.166698	0	0	0.470642	0	0.350322	0	0	0.276706	0.085991	0.112818	0.665359	0.42917	0.417818	0.203147	0.208017	0	0.383662	0	0	0.275213	0	0.179039
Solyc01g011260.1	0	0	0	0	0	0	0	0	0	0	0	0	0	0	0	0	0	0	0	0	0	0	0	0
Solyc01g011270.2	0	0	0	0	0	0	0	0	0	0	0	0	0	0	0	0	0	0	0	0	0	0	0	0
Solyc01g011273.1	0	0	0	0	0	0	0	0	0	0	0	0	0.267692	0.125583	0	0	0	0	0	0	0	0	0	0
Solyc01g011277.1	0	0.029511	0.025208	0	0	0	0.112277	0.193501	0.370534	0.073425	0.065963	0.14045	0.221233	0.211477	0.125802	0.266275	0.122788	0.209736	0.5148	0.385559	0.156614	0.164467	0.05279	0.038277
Solyc01g011300.1	0	0	0	0	0	0	0	0	0	0	0	0	0	0	0	0	0	0	0	0	0	0	0	0
Solyc01g011310.2	0	0	0	0	0	0	0	0	0	0	0	0	0	0	0	0	0	0	0	0	0	0	0	0
Solyc01g011320.2	0	0	0	0	0	0	0	0	0	0	0	0	0	0	0	0	0	0	0	0	0	0	0	0
Solyc01g011330.3	0	0	0	0	0	0	0	0	0	0	0	0	0	0	0	0	0	0	0	0	0	0	0	0
Solyc01g011340.3	34.3961	39.3886	29.762	18.6554	16.3468	16.2626	26.0107	33.1627	27.3013	36.1948	32.4044	37.6304	28.7152	30.6888	27.3938	21.6925	28.2035	20.452	43.0263	45.5766	46.6899	37.845	33.4264	39.4564
Solyc01g011350.3	19.4573	17.1517	15.151	9.53488	10.9947	9.76317	11.3632	11.3451	10.4377	14.1629	9.78338	13.9527	13.8474	11.7265	11.829	11.2153	11.3298	10.8545	10.5078	11.3091	11.4478	9.518	8.6604	8.02091
Solyc01g011352.1	0	0	0	0	0	0	0	0	0	0	0	0	0	0	0	0	0	0	0	0	0	0	0	0
Solyc01g011354.1	0	0	0	0	0	0	0	0	0	0	0	0	0	0	0	0	0	0	0	0	0	0	0	0
Solyc01g011356.1	0	0.0078	0	0	0	0	0	0.007439	0	0	0	0	0	0	0	0	0	0	0	0	0	0.014682	0	0
Solyc01g011358.1	0	0	0	0	0	0	0	0	0	0	0	0	0	0	0	0	0	0	0	0	0	0	0	0
Solyc01g011390.2	0	0	0	0	0	0	0	0	0	0	0	0	0	0	0	0	0	0	0	0	0	0	0	0
Solyc01g011410.2	0.349093	0.130159	0.179244	0.210287	0.211927	0	0.042842	0	0	0.149622	0.064568	0.02848	0.224213	0.149057	0.047745	0.114902	0.074406	0.254447	0.087239	0.05921	0.240426	0.066406	0.16141	0
Solyc01g011413.1	0	0	0	0	0	0.019774	0.055836	0	0	0	0.014984	0	0	0	0	0	0	0.048459	0.226811	0.070816	0.158862	0	0	0.078364
Solyc01g011417.1	0	0	0	0	0	0	0	0	0	0	0	0	0	0	0	0	0	0	0	0	0	0	0	0
Solyc01g011430.4	0.263862	0.059664	0.305833	0	0	0	0	0	0	0.031109	0.023117	0	0.869011	0.15663	0.206515	0	0	0	0.089224	0	0.030333	0.062651	0.031709	0.060699
Solyc01g011435.1	0	0	0	0	0	0	0	0	0	0	0	0	0	0	0	0	0	0	0	0	0	0	0	0
Solyc01g011460.3	0	0.233794	0.160018	0	0	0	0	0	0	0	0	0	0	0	0.230172	0	0	0	0.098806	0	0	0	0	0
Solyc01g011465.1	0	0.190346	0	0	0	0	0.109258	0	0	0	0	0.050505	0.100486	0.230191	0	0	0.142351	0	0	0	0	0	0	0
Solyc01g011470.1	0	0	0	0	0	0	0	0	0	0	0	0	0	0	0	0	0	0	0	0	0	0	0	0
Solyc01g011480.1	0	0	0	0	0	0	0	0	0	0	0	0	0	0	0	0	0	0	0	0	0	0	0	0
Solyc01g011490.1	0	0	0	0	0	0	0	0	0	0	0	0	0	0	0	0	0	0	0	0	0	0	0	0
Solyc01g011495.1	0	0	0	0	0	0	0	0	0	0	0	0	0	0.082285	0	0	0	0	0	0	0	0	0	0
Solyc01g011500.1	0	0	0	0	0	0	0	0	0	0	0	0	0	0	0	0	0	0	0	0	0	0	0	0
Solyc01g011510.4	8.3412	6.6628	7.54054	9.35364	8.04681	8.676	13.9305	15.1265	17.4257	13.1854	15.9906	17.9435	15.569	23.1613	22.0005	21.9977	13.614	19.5864	22.7282	21.4545	20.6997	14.9288	25.375	19.9312
Solyc01g011520.2	0	0	0	0	0	0	0	0	0	0	0	0	0	0	0	0	0	0	0	0	0	0	0	0
Solyc01g011530.1	0	0	0	0	0	0	0	0	0	0	0	0	0	0	0	0	0	0	0	0	0	0	0	0
Solyc01g011540.1	0	0	0	0	0	0	0	0	0	0	0	0	0	0	0	0	0	0	0	0	0	0	0	0
Solyc01g012540.1	0	0	0	0	0	0	0	0	0	0	0	0	0	0	0	0	0	0	0	0	0	0	0	0
Solyc01g012550.1	0	0	0	0	0	0	0	0	0	0	0	0	0	0	0	0	0	0	0	0	0	0	0	0
Solyc01g012560.1	0	0	0	0	0	0	0	0	0	0	0	0	0	0	0	0	0	0	0	0	0	0	0	0
Solyc01g012570.2	0	0	0	0	0	0	0	0	0	0	0	0	0	0	0	0	0	0	0	0	0	0	0	0
Solyc01g012580.1	0.752861	0.520472	0.323662	0.310674	0.321805	0.286781	1.3056	0.916711	0.257528	0.189214	0.350251	0.259808	0	0	0	0	0	0	0	0	0	0	0	0
Solyc01g012585.1	0	0	0	0	0	0	0	0	0	0	0	0	0	0	0	0	0	0	0	0	0	0	0	0
Solyc01g012590.1	0	0	0	0	0	0	0	0	0	0	0	0	0	0	0	0	0	0	0	0	0	0	0	0
Solyc01g012610.1	0	0	0	0	0	0	0	0	0	0	0	0	0	0	0	0	0	0	0	0	0	0	0	0
Solyc01g012650.1	0	0	0	0	0	0	0	0	0	0	0	0	0	0	0	0	0	0	0	0	0	0	0	0
Solyc01g012670.3	0	0	0	0	0	0	0	0	0	0	0	0	0	0	0	0	0	0	0	0	0	0	0	0
Solyc01g012680.1	0	0	0	0	0	0	0	0	0	0	0	0	0	0	0	0	0	0	0	0	0	0	0	0
Solyc01g012690.1	0	0	0	0	0	0	0	0	0	0	0	0	0	0	0	0	0	0	0	0	0	0	0	0
Solyc01g012700.4	0	0	0	0	0	0	0	0	0	0	0	0	0	0	0	0	0	0.101546	0	0	0	0	0	0
Solyc01g012720.1	0	0	0	0	0	0	0	0	0	0	0	0	0	0	0	0	0	0	0	0	0	0	0	0
Solyc01g012730.1	0	0	0	0	0	0	0	0	0	0	0	0	0	0	0	0	0	0	0	0	0	0	0	0
Solyc01g012740.1	0	0	0	0	0	0	0	0	0	0	0	0	0	0	0	0	0	0	0	0	0	0	0	0
Solyc01g012750.3	0	0	0	0	0	0	0	0	0	0	0	0	0	0	0	0	0	0	0	0	0	0	0	0
Solyc01g012760.1	0	0	0	0	0	0	0	0	0	0	0	0	0	0	0	0	0	0	0	0	0	0	0	0
Solyc01g013760.1	0	0	0	0	0	0	0	0	0	0	0	0	0	0	0	0	0	0	0	0	0	0	0	0
Solyc01g013780.1	0	0	0	0	0	0	0	0	0	0	0	0	0	0	0	0	0	0	0	0	0	0	0	0
Solyc01g013790.1	0	0	0	0	0	0	0	0	0	0	0	0	0	0	0	0	0	0	0	0	0	0	0	0
Solyc01g013810.1	0	0	0	0	0	0	0	0	0	0	0	0	0	0	0	0	0	0	0	0	0	0	0	0
Solyc01g013820.1	0	0	0	0	0	0	0	0	0	0	0	0	0	0	0	0	0	0	0	0	0	0	0	0
Solyc01g013840.1	0	0	0	0	0	0	0	0	0	0	0	0	0	0	0	0	0	0	0	0	0	0	0	0
Solyc01g013850.1	0	0	0	0	0	0	0	0	0	0	0	0	0	0	0	0	0	0	0	0	0	0	0	0
Solyc01g013860.1	0	0	0	0	0	0	0	0	0	0	0	0	0	0	0	0	0	0	0	0	0	0	0	0
Solyc01g013870.1	0	0	0	0	0	0	0	0	0	0	0	0	0	0	0	0	0	0	0	0	0	0	0	0
Solyc01g013880.1	0	0	0	0	0	0	0	0	0	0	0	0	0	0	0	0	0	0	0	0	0	0	0	0
Solyc01g013883.1	0	0	0	0	0	0	0	0	0	0	0	0	0	0	0	0	0	0	0	0	0	0	0	0
Solyc01g013887.1	0	0	0	0	0	0	0	0	0	0	0	0	0	0	0	0	0	0	0	0	0	0	0	0
Solyc01g013890.3	0	0	0	0	0	0	0	0	0	0	0	0	0	0	0	0	0	0	0	0	0	0	0	0
Solyc01g013910.1	0	0	0	0	0	0	0	0	0	0	0	0	0	0	0	0	0	0	0	0	0	0	0	0
Solyc01g013920.1	0	0	0	0	0	0	0	0	0	0	0	0	0	0	0	0	0	0	0	0	0	0	0	0
Solyc01g013930.1	0	0	0	0	0	0	0	0	0	0	0	0	0	0	0	0	0	0	0	0	0	0	0	0
Solyc01g013950.2	0	0	0	0	0	0	0	0	0	0	0	0	0	0	0	0	0	0	0	0	0	0	0	0
Solyc01g013970.1	0	0	0	0	0	0	0	0	0	0	0	0	0	0	0	0	0	0	0	0	0	0	0	0
Solyc01g013975.1	0	0.101293	0	0	0	0	0	0	0	0	0	0	0	0	0	0	0	0	0	0	0	0	0	0
Solyc01g013980.1	0	0	0	0	0	0	0	0	0	0	0	0	0	0	0	0	0	0	0	0	0	0	0	0
Solyc01g013985.1	0	0	0	0	0	0	0	0	0	0	0	0	0	0	0	0	0	0	0	0	0	0	0	0
Solyc01g013990.1	0	0	0	0	0	0	0	0	0	0	0	0	0	0	0	0	0	0	0	0	0	0	0	0
Solyc01g013995.2	0	0	0	0	0	0	0	0	0	0	0	0	0	0	0	0	0	0	0	0	0	0	0	0
Solyc01g014000.1	0	0	0	0	0	0	0	0	0	0	0	0	0	0	0	0	0	0	0	0	0	0	0	0
Solyc01g014010.1	0	0	0	0	0	0	0	0	0	0	0	0	0	0	0	0	0	0	0	0	0	0	0	0
Solyc01g014020.1	0	0	0	0	0	0	0	0	0	0	0	0	0	0	0	0	0	0	0	0	0	0	0	0
Solyc01g014050.1	0	0	0	0	0	0	0	0	0	0	0	0	0	0	0	0	0	0	0	0	0	0	0	0
Solyc01g014055.1	0	0	0	0	0	0	0	0	0	0	0	0	0	0	0	0	0	0	0	0	0	0	0	0
Solyc01g014060.3	0	0	0	0	0	0	0	0	0	0	0	0	0	0	0	0	0	0	0	0	0	0	0	0
Solyc01g014070.1	0	0	0	0	0	0	0	0	0	0	0	0	0	0	0	0	0	0	0	0	0	0	0	0
Solyc01g014090.1	0	0	0	0	0	0	0	0	0	0	0	0	0	0	0	0	0	0	0	0	0	0	0	0
Solyc01g014100.3	0	0	0	0	0	0	0	0	0	0.575328	0	0	0	0	0	0.107165	0	0	0	0	0	0	0	0.118554
Solyc01g014105.1	23.1061	22.2507	19.7338	5.64039	9.54412	7.35865	14.1405	13.7796	14.0017	7.63	6.86634	5.84629	23.534	24.3664	21.8921	10.494	9.74261	9.26624	12.603	12.1706	10.0728	7.6801	5.90126	8.56762
Solyc01g014130.2	0	0	0	0	0	0	0	0	0	0.108303	0	0	0	0	0	0	0	0	0	0	0	0	0	0
Solyc01g014140.3	2.87086	2.36665	3.55041	2.36457	3.35846	2.24819	3.47478	2.27044	4.59892	3.25424	4.00067	6.29788	2.17826	3.04682	2.86732	2.99889	5.41811	2.78562	4.0307	3.39499	4.96638	6.08175	2.71565	5.90099
Solyc01g014150.1	0	0	0.057645	0	0	0	0	0	0.067877	0	0	0.078707	0.245763	0	0	0.120241	0.086843	0	0.434268	0.348927	0.349427	0.09292	0.142437	0.186254
Solyc01g014160.1	0	0	0	0	0	0	0	0	0	0	0	0.050031	0	0	0	0	0	0	0	0	0	0	0	0
Solyc01g014170.1	0	0	0	0	0	0	0	0	0	0	0	0	0	0	0	0	0	0	0	0	0	0	0	0
Solyc01g014180.3	75.366	60.2516	52.2137	108.005	106.032	107.188	85.3875	78.9984	76.5804	108.627	107.435	137.555	69.7364	77.5754	85.4067	122.402	152.861	115.395	130.277	132.765	137.958	161.426	120.01	122.623
Solyc01g014210.1	0	0	0	0	0	0	0	0	0	0	0	0	0	0	0	0	0	0	0	0	0	0	0	0
Solyc01g014220.3	0	0	0	0	0	0	0	0	0	0	0	0	0	0	0	0	0	0	0	0	0	0	0	0
Solyc01g014230.4	6.30219	5.30193	4.52614	4.38712	4.0952	3.94189	5.1299	4.92132	4.96466	5.45052	5.93667	8.02862	6.44146	6.69156	6.93176	5.11126	5.78848	5.124	5.43194	6.09506	5.57227	6.25318	7.92663	6.16124
Solyc01g014240.1	0	0	0	0	0	0	0	0	0	0	0	0	0	0	0	0	0	0	0	0	0	0	0	0
Solyc01g014250.2	7.89097	6.86302	6.73099	4.729	5.4915	3.09589	13.3434	14.0185	9.17248	6.32511	5.36765	9.38844	11.7848	10.5038	4.95965	16.6001	13.8748	13.3281	17.85	21.1179	18.5287	11.7748	8.58004	10.9033
Solyc01g014260.1	0	0	0	0	0	0	0	0	0	0	0	0	0	0	0	0	0	0	0	0	0	0	0	0
Solyc01g014270.3	31.8356	30.6462	28.7133	58.7987	53.7925	67.9497	24.9405	17.4439	21.0519	16.1116	16.5638	13.9771	35.31	30.9367	30.4878	33.2278	41.5773	39.2738	17.2364	12.7466	13.8488	18.5072	10.3956	17.1382
Solyc01g014275.1	0.824191	0.190266	0.247903	2.41781	1.09045	1.14212	2.91034	12.8164	4.76035	12.3226	0.744512	0.159073	0.121075	1.55261	0.815387	6.08469	3.28192	4.39778	2.02788	2.02335	2.45103	0.665134	1.54853	1.35769
Solyc01g014300.1	0	0	0	0	0	0	0	0	0	0	0	0	0	0	0	0	0	0	0	0	0	0	0	0
Solyc01g014310.2	0	0	0	0	0	0	0	0	0	0	0	0	0	0	0	0	0	0	0	0	0	0	0	0
Solyc01g014315.1	0.232754	0.22246	0.066395	0.148517	0	0.420239	0.401958	0.4648	0.521495	0	0.109204	0	0.223639	1.00494	0.717571	0.630518	0.177314	0.477189	0.201535	0	0.063401	0	0	0.165131
Solyc01g014320.4	9.03453	12.9468	7.07489	1.69743	2.75075	3.00406	4.2012	2.72313	3.09537	0.878964	8.07543	2.10439	4.54098	3.47526	5.53231	1.36412	1.01308	1.43388	1.76425	1.12109	1.8611	1.335	1.91315	3.0522
Solyc01g014350.1	0	0	0	0	0	0	0	0	0	0	0	0	0	0	0	0	0	0	0	0	0	0	0	0
Solyc01g014355.1	0	0	0	0	0.047878	0	0	0	0	0	0	0	0	0	0	0	0	0	0	0	0	0	0	0
Solyc01g014360.1	0	0	0	0	0	0	0	0	0	0	0	0	0	0	0	0	0	0	0	0	0	0	0	0
Solyc01g014363.1	0	0	0	0	0	0	0	0	0	0	0	0	0	0	0	0	0	0.028615	0	0	0	0	0	0
Solyc01g014367.1	0	0	0	0	0	0	0	0	0	0	0	0	0	0	0	0	0	0	0	0	0	0	0	0
Solyc01g014370.2	0	0	0	0	0	0	0	0	0	0	0	0	0	0	0	0	0	0	0	0	0	0	0	0
Solyc01g014373.1	29.0101	37.9971	31.2607	7.99651	13.6295	10.3002	13.4445	13.1278	15.6445	4.97775	8.06771	4.48479	29.594	27.1908	24.9233	8.74372	9.38883	8.95164	9.27669	7.50234	7.19572	5.82452	4.02585	6.36448
Solyc01g014377.1	0	0	0	0	0	0	0	0	0	0	0	0	0	0	0	0	0	0	0	0	0	0	0	0
Solyc01g014390.3	0.446376	0.48624	0.148959	0.065477	0.522733	0.109376	0.098029	0.095107	0.275354	0	0.088306	0.165027	0	0	0	0	0	0	0	0	0	0	0	0
Solyc01g014400.2	0	0	0	0	0	0	0	0	0	0	0	0	0	0	0	0	0	0	0	0	0	0	0	0
Solyc01g014410.1	0	0	0	0	0	0	0	0	0	0	0	0	0	0	0	0	0	0	0	0	0	0	0	0
Solyc01g014420.1	0	0	0	0	0	0	0	0	0	0	0	0	0	0	0	0	0	0	0	0	0	0	0	0
Solyc01g014430.1	0	0	0	0	0	0	0	0	0	0	0	0	0	0	0	0	0	0	0	0	0	0	0	0
Solyc01g014440.2	0	0	0	0	0	0	0	0	0	0	0	0	0	0	0	0	0	0	0	0	0	0	0	0
Solyc01g014450.1	0	0	0	0	0	0	0	0	0	0	0	0	0	0	0	0	0	0	0	0	0	0	0	0
Solyc01g014470.1	0.754237	1.10816	0.629716	0.297389	0.57613	0.479334	0.419854	0.586416	0.805844	0.8714	1.14708	2.09307	0.70643	0.810798	1.01419	0.876596	0.934075	0.912647	1.56556	2.47349	2.53592	1.99949	3.68239	1.86612
Solyc01g014480.3	7.33014	6.17268	5.73097	3.83668	3.94055	3.9983	7.08638	7.89459	6.85854	6.87338	6.22339	9.72625	7.44318	7.34117	7.4237	6.8165	5.47981	5.28127	9.93572	10.7331	10.0156	7.82583	8.32061	8.12085
Solyc01g014490.4	8.26002	8.8428	7.53595	8.46239	10.346	9.91094	9.41126	11.2067	9.8077	11.3329	6.45538	10.4316	9.17947	8.76523	7.51812	15.5002	11.8832	12.0113	11.7728	12.517	10.2359	10.5564	6.94613	10.3873
Solyc01g014510.2	0	0	0	0	0	0	0	0	0	0	0	0	0	0	0	0	0	0	0	0	0	0	0	0
Solyc01g014520.1	0	0	0	0	0	0	0	0	0	0	0	0	0	0	0	0	0	0	0	0	0	0	0	0
Solyc01g014530.2	0	0	0	0	0	0	0	0	0	0	0	0.106654	0	0	0	0	0	0	0	0.042619	0	0	0	0
Solyc01g014533.1	0	0	0	0	0	0	0	0	0	0	0	0	0	0	0	0	0	0	0	0	0	0	0	0
Solyc01g014540.3	0	0	0	0	0	0	0	0	0	0	0	0	0	0	0	0	0	0	0	0	0	0	0	0
Solyc01g014550.3	0	0	0	0	0	0	0	0	0	0.032229	0	0	0	0	0	0	0	0	0	0	0	0	0	0
Solyc01g014560.4	0.041742	0.084736	0.032125	0.233461	0.05336	0.033313	0	0.042353	0	0	0.027129	0.024049	0	0	0	0	0	0	0	0	0	0	0	0
Solyc01g014620.1	2.1099	1.87221	1.49352	1.01925	1.71581	1.07939	2.26947	1.58656	3.29398	1.77727	1.22235	2.49106	1.35381	1.23346	1.1138	2.1685	2.49851	1.36293	3.9419	3.48041	1.64298	2.29389	1.32537	2.89985
Solyc01g014640.1	0	0	0	0	0	0	0	0	0	0	0	0	0	0	0	0	0	0	0	0	0	0	0	0
Solyc01g014650.1	0	0	0	0	0	0	0	0	0	0	0	0	0	0	0	0	0	0	0	0	0	0	0	0
Solyc01g014660.1	0	0	0	0	0	0	0	0	0	0	0	0	0	0	0	0	0	0	0	0	0	0	0	0
Solyc01g014680.1	0.632497	0	0.163924	0.233401	0	0.072591	0	0	0.010004	0.205312	0.102461	0	0	0	0.132732	0	0	0	0	0	0	0	0	0
Solyc01g014690.2	0.433529	0.190234	0.117045	0.317509	0.461111	0.251045	0.386038	0.076967	0	0	0	0.078667	0	0.193483	0.123215	0.133932	0	0	0	0	0	0	0	0
Solyc01g014700.2	0.578903	0.621216	0.338057	0.474644	0.616339	0.601411	0.369596	0.317629	0.68861	0.055335	0.146858	0.139347	0.083175	0.100238	0.020626	0.045983	0.196118	0	0	0.116267	0.096349	0.036971	0	0.101741
Solyc01g014710.1	0	0	0	0	0	0	0	0	0	0	0	0	0	0	0	0	0	0	0	0	0	0	0	0
Solyc01g014720.3	0	0	0	0	0	0	0	0.10318	0	0	0	0	0	0	0	0	0	0	0	0	0	0	0	0
Solyc01g014725.2	0	0	0	0	0	0	0	0	0	0	0	0	0	0	0	0	0	0	0	0	0	0	0	0
Solyc01g014730.2	0.225358	0	0	0	0	0.063988	0.072008	0	0	0	0.244286	0.122822	0	0	0	0	0	0	0	0	0	0	0	0
Solyc01g014740.1	0	0.123432	0	0.605452	0.422621	0.315966	0	0.40441	0.128885	0	0.016639	0.340229	0.202555	0.085346	0.166089	0	0.05178	0.362741	0.470933	0.219542	0.402897	0.27787	0	0.192813
Solyc01g014745.1	0	0.099799	0	0.271173	0.381914	0	0	0.161687	0.088723	0.113169	0.084136	0	0.523701	0.172405	0.204953	0.570129	1.12336	0.805876	0.234903	0.098548	0.174576	0.192217	0.214428	0.297289
Solyc01g014760.1	0	0	0	0	0	0	0	0	0	0	0	0	0	0	0	0	0	0	0	0	0	0	0	0
Solyc01g014800.1	0	0	0	0	0	0	0	0	0	0	0	0	0	0	0	0	0	0	0	0	0	0	0	0
Solyc01g014820.2	0	0	0	0	0	0	0	0	0	0	0	0	0	0	0	0	0	0	0	0	0	0	0	0
Solyc01g014830.1	0	0	0	0.174305	0.139396	0	0	0	0	0.115088	0.277159	0.526318	0	0	0	0	0	0	0.010527	0	0	0.214977	1.67221	0.379269
Solyc01g014840.3	1.58243	1.13559	1.01069	0.995909	0.542802	0.857721	1.32603	1.78072	0.95867	2.11889	3.15847	6.93467	1.79605	1.56946	0.977328	3.57737	4.09634	4.02215	3.84567	4.70038	4.14114	3.72664	9.18556	7.31289
Solyc01g014850.4	25.8313	20.6124	20.7865	23.4047	23.6999	21.6217	19.1544	18.9056	17.5403	31.144	24.4	36.2513	29.7964	26.581	26.4292	24.6027	25.4767	23.4159	24.9966	23.9542	27.8448	33.6603	37.9898	26.3456
Solyc01g014860.3	1.34875	2.07734	2.06934	2.39404	0.687805	0.678756	2.69988	4.22744	3.48425	10.0593	3.35895	3.00074	2.94034	3.90543	3.62864	2.5298	2.32066	1.63206	5.00208	5.14014	5.84074	3.81115	8.27734	5.86036
Solyc01g014910.2	0	0	0	0	0	0	0	0	0	0	0	0	0	0	0	0	0	0	0	0	0	0	0	0
Solyc01g014930.2	0	0	0	0	0	0	0	0	0	0	0	0	0	0	0	0	0	0	0	0.059996	0	0	0	0
Solyc01g014940.2	0	0	0	0	0	0	0	0	0	0	0	0	0	0	0	0	0	0	0	0	0	0	0	0
Solyc01g014960.1	0	0	0	0	0	0	0	0	0	0	0	0	0	0	0	0	0	0	0	0	0	0	0	0
Solyc01g014963.1	0	0	0	0	0	0	0	0	0	0	0	0	0	0	0	0	0	0	0	0	0	0	0	0
Solyc01g014967.1	0	0	0	0	0	0	0	0	0	0	0	0	0	0	0	0	0	0	0	0	0	0	0	0
Solyc01g014970.1	0	0	0	0	0	0	0	0	0	0	0	0	0	0	0	0	0	0	0	0	0	0	0	0
Solyc01g014980.4	0	0	0	0	0	0	0	0	0	0	0	0	0	0	0	0	0	0	0	0	0	0	0	0
Solyc01g014990.3	0	0	0	0	0	0	0	0	0	0	0	0	0	0	0	0	0	0	0	0	0	0	0	0
Solyc01g015000.3	0	0	0	0	0	0	0	0	0	0	0	0	0.266426	0	0	0	0.156166	0	0	0	0.215872	0	0	0
Solyc01g015010.1	0	0	0	0	0	0	0	0	0	0	0	0	0	0	0	0	0	0	0	0	0	0	0	0
Solyc01g015020.4	26.6767	23.5877	25.9194	18.097	16.3595	14.7658	27.981	28.8127	27.0444	25.2486	26.8466	37.09	31.4322	22.584	22.8344	20.7441	27.1164	22.5592	39.1435	40.3735	43.47	38.2186	42.0032	35.4156
Solyc01g015030.1	0	0	0	0	0	0	0	0	0	0	0	0	0	0	0	0	0	0	0	0	0	0	0	0
Solyc01g015035.1	0	0	0	0	0	0	0	0	0	0	0	0	0	0	0	0	0	0	0	0	0	0.060233	0	0
Solyc01g015050.1	0	0	0.017416	0	0	0	0.03247	0	0	0	0	0	0	0	0	0	0	0	0	0	0	0	0	0
Solyc01g015060.1	0.311449	0.249358	0	0	0	0	0.19014	0.319557	0	0.104575	0	0	0	0	0	0	0	0	0	0	0	0	0	0
Solyc01g015080.3	0	0	0	0	0	0	0	0	0	0	0	0	0	0	0	0	0	0	0	0	0	0	0	0
Solyc01g015130.1	0	0	0	0	0	0	0	0	0	0	0	0	0	0	0	0	0	0	0	0	0	0	0	0
Solyc01g015133.1	0	0	0	0	0	0	0	0	0	0	0	0	0	0	0	0	0	0	0	0	0	0	0	0
Solyc01g015137.1	0	0	0	0	0	0	0	0	0	0	0	0	0	0	0	0	0	0	0	0	0	0	0	0
Solyc01g015180.1	0	0	0	0	0	0	0	0	0	0	0	0	0	0	0	0	0	0	0	0	0	0	0	0
Solyc01g015185.1	0	0	0	0	0	0	0	0	0	0	0	0	0	0	0	0	0	0	0	0	0	0	0	0
Solyc01g015200.1	0	0	0	0	0	0	0	0	0	0	0	0	0	0	0	0	0	0	0	0	0	0	0	0
Solyc01g015210.1	0	0	0	0.05341	0	0	0	0.063356	0	0	0	0	0	0	0	0	0	0	0	0	0	0	0	0
Solyc01g015230.3	0	0	0	0	0	0	0	0	0	0	0	0	0	0	0	0	0	0	0	0	0	0	0	0
Solyc01g015250.1	0	0	0	0	0	0	0	0	0	0	0	0	0	0	0	0	0	0	0	0	0	0	0	0
Solyc01g015280.1	0	0	0	0	0	0	0	0	0	0	0	0	0	0	0	0	0	0	0	0	0	0	0	0
Solyc01g015290.1	0	0	0	0	0	0	0	0	0	0	0	0	0	0	0	0	0	0	0	0	0	0	0	0
Solyc01g015293.1	2.08684	1.96662	1.76117	1.41353	1.48448	1.11104	3.0927	2.05997	2.6267	1.48867	1.08313	1.42022	2.66006	2.10989	1.63331	2.30457	1.18443	1.79863	2.75826	3.38576	2.57599	1.67918	1.5652	1.57513
Solyc01g015297.1	0	0	0	0	0	0	0	0	0	0	0	0	0	0	0	0	0	0	0	0	0	0	0	0
Solyc01g016300.1	0	0	0	0	0	0	0	0	0	0	0	0	0	0	0	0	0	0	0	0	0	0	0	0
Solyc01g016305.1	0	0	0	0	0	0	0	0	0	0	0	0	0	0	0	0	0	0	0	0	0	0	0	0
Solyc01g016350.1	0	0	0	0	0	0	0	0	0	0	0	0	0	0	0	0	0	0	0	0	0	0	0	0
Solyc01g016355.1	0.453389	0.385781	0.415904	0.527893	0.38961	0.178384	0.657521	0.251328	0.650308	0.160998	2.11528	1.63228	1.05605	1.50811	0.875005	1.46757	0.439713	1.30589	12.6191	16.7354	15.4562	3.68365	2.07395	2.36112
Solyc01g016380.4	0.297493	0.313148	0.206279	0.089452	0.143719	0.137623	0.431132	0.10611	0.113606	0.079844	0.039555	0.030126	0	0.373346	0.39831	0.13612	0.310795	0.197434	0.127016	0.062632	0	0	0.11079	0.054807
Solyc01g016390.4	0.111182	0.033759	0	0.0329	0	0.061394	0	0.167295	0.165802	0.077396	0	0.044247	0.043944	0.171324	0	0.072763	0	0.062947	0.089342	0	0.072606	0	0.099575	0
Solyc01g016400.1	0	0	0.106461	0	0	0	0	0.102083	0	0.091013	0	0.244564	0	0	0	0.176856	0.20759	0.093564	0.156985	0.240758	0.281954	0.087236	0.136112	0.248869
Solyc01g016410.4	4.63009	3.92545	3.66179	1.72349	1.91479	1.20572	2.91178	3.01174	3.31211	3.35611	2.48956	5.16126	3.96808	3.66902	3.99661	2.06217	2.71111	1.96239	6.05016	4.88948	5.95435	3.05653	2.54854	3.82338
Solyc01g016412.1	0	0	0	0	0	0	0	0	0	0	0	0	0	0	0	0	0	0	0	0	0	0	0	0
Solyc01g016414.1	0	0	0	0	0	0	0	0	0	0	0	0	0	0	0	0	0	0	0	0	0	0	0.023985	0
Solyc01g016416.1	0	0	0	0	0	0	0	0	0	0	0	0	0	0	0	0	0	0	0	0	0	0	0	0
Solyc01g016418.1	0	0	0	0	0	0	0	0	0	0	0	0	0	0	0	0	0	0	0	0	0	0	0	0
Solyc01g016430.1	0	0	0	0	0	0	0	0	0	0	0	0	0	0	0	0	0	0	0	0	0	0	0	0
Solyc01g016450.1	0	0	0	0	0	0	0	0	0	0	0	0	0	0	0	0	0	0	0	0	0	0	0	0
Solyc01g016460.4	4.82832	8.44428	6.64788	4.71953	5.9915	7.05034	4.50943	4.00571	4.52546	2.47222	3.44752	3.49898	5.6035	3.71221	3.0413	4.88727	3.44515	4.49741	2.98343	2.49027	2.47402	1.91846	1.1353	1.65224
Solyc01g016470.3	52.3329	37.5365	38.1741	204.217	126.418	169.802	96.6271	106.522	107.313	114.127	129.685	137.366	45.1454	55.3261	54.1394	123.822	144.393	121.98	139.387	111.103	137.502	152.337	112.832	91.4128
Solyc01g016510.1	0	0	0	0	0	0	0.118858	0.082828	0	0.157335	0	0.094064	0	0	0	0	0	0	0.174078	0	0.118361	0	0	0
Solyc01g016520.1	0	0	0	0	0	0	0	0	0	0	0	0	0	0	0	0	0	0	0	0	0	0	0	0
Solyc01g016530.1	0	0.345188	0	0	0	0	0	0	0	0	0	0	0	0	0	0	0	0	0	0	0	0	0	0
Solyc01g016540.3	0	0	0.099194	0.085227	0	0	0.136176	0.129469	0	0	0	0	0	0	0	0.105498	0.06391	0	0.1246	0.306699	0	0	0.139347	0
Solyc01g016545.1	0	0	0	0	0	0	0	0	0	0	0	0	0	0	0	0	0	0	0	0	0	0	0	0
Solyc01g016550.2	0	0	0	0	0	0	0	0	0	0	0	0	0	0	0	0	0	0	0	0	0	0	0	0
Solyc01g016560.1	4.45233	5.65693	3.2075	3.20751	4.12987	3.56971	6.54367	6.27323	7.52814	4.57629	3.29787	4.3668	2.88715	4.36969	2.85489	5.84269	3.25106	6.90096	4.65057	6.77012	7.192	2.87863	2.05535	3.22985
Solyc01g016565.1	0	0	0	0	0	0	0	0	0	0	0	0	0	0	0	0	0	0	0	0	0	0	0	0
Solyc01g016580.1	0	0	0	0	0	0	0	0	0	0	0	0	0	0	0	0	0	0	0	0	0	0	0	0
Solyc01g016590.1	0	0	0	0	0	0	0	0	0	0	0	0	0	0	0	0	0	0	0	0.08374	0	0	0	0
Solyc01g016600.2	0	0	0	0	0	0	0	0	0	0	0	0	0	0.107937	0	0	0	0	0.084328	0	0	0	0	0.123973
Solyc01g016605.1	0	0	0	0	0	0	0	0	0	0	0	0	0	0	0	0	0	0	0	0	0	0	0	0
Solyc01g016630.1	0	0	0	0	0	0	0	0	0	0	0	0	0	0	0	0	0	0	0	0	0	0	0	0
Solyc01g016640.3	0	0	0	0	0	0	0	0	0	0	0	0	0	0	0	0	0	0	0	0	0	0	0	0
Solyc01g016660.1	0	0	0	0	0	0	0	0	0	0	0	0	0	0	0	0	0	0	0	0	0	0	0	0
Solyc01g016665.1	0	0	0	0	0	0.002731	0	0	0	0	0	0	0	0	0	0	0	0	0.003398	0	0	0.000108	0	0
Solyc01g016670.2	0	0	0	0	0	0	0	0	0	0	0	0	0	0	0	0	0	0	0	0	0	0	0	0
Solyc01g016680.3	0	0	0	0	0	0	0	0	0	0	0	0	0	0	0	0	0	0	0	0	0	0	0	0
Solyc01g016685.1	0	0	0	0	0	0	0	0	0	0	0	0	0	0	0	0	0	0	0	0	0	0	0	0
Solyc01g016690.1	0	0	0	0	0	0	0	0	0	0	0	0	0	0	0	0	0	0	0	0	0	0	0	0
Solyc01g016700.3	0	0	0	0	0	0	0	0	0	0	0	0	0	0	0	0	0	0	0	0	0	0	0	0
Solyc01g016720.2	0.383701	0.723854	0.568323	0.479569	0.406356	0.909673	1.70318	1.76746	1.51524	0.544771	0.592039	0.789	0	0	0	0	0	0	0	0	0	0	0	0
Solyc01g016725.1	0	0	0	0	0	0	0	0	0	0	0	0	0	0	0	0	0	0	0	0	0	0	0	0
Solyc01g016760.1	0	0	0	0	0	0	0	0	0	0	0	0	0	0	0	0	0	0	0	0	0	0	0	0
Solyc01g016770.1	0	0.35329	0.472732	0	0.157198	0	0.123936	0.191312	0.219126	0	0.243598	0.135486	0.08004	0.180733	0.198484	0	0.303453	0.075535	0.786591	0.319733	0.113494	0.396636	0	0.166541
Solyc01g016780.1	0.138285	0.252997	0.013495	0	0	0	0.06346	0	0	0.153795	0	0.040525	0.227672	0.642236	0	0.19056	0.191834	0.171691	0.307939	0.41854	0.15272	0	0	0.144752
Solyc01g016790.1	0	0	0	0	0	0	0	0	0	0	0	0	0	0	0	0	0	0	0	0	0	0	0	0
Solyc01g016800.2	0	0.06269	0	0	0	0	0	0	0	0	0	0	0	0	0	0	0	0	0	0	0	0	0	0
Solyc01g016830.1	0	0	0	0	0	0	0	0	0	0	0	0	0	0	0	0	0	0	0	0	0	0	0	0
Solyc01g016840.1	0	0	0	0	0	0	0	0	0	0	0	0	0	0	0	0	0	0	0	0	0	0	0	0
Solyc01g016850.2	0	0	0	0	0	0	0	0	0	0	0	0	0	0	0	0	0	0	0	0	0	0	0	0
Solyc01g016870.1	0	0	0	0	0	0	0	0	0	0	0	0	0	0	0	0	0	0	0	0	0	0	0	0
Solyc01g016880.1	0	0	0	0	0	0	0	0	0	0	0	0	0	0	0	0	0	0	0	0	0	0	0	0
Solyc01g016890.1	0	0	0	0	0	0	0	0	0	0	0	0	0	0	0	0	0	0	0	0	0	0	0	0
Solyc01g016900.1	0	0	0	0	0	0	0	0	0	0	0	0	0	0	0	0	0	0	0	0	0	0	0	0
Solyc01g016910.1	0	0	0	0	0	0	0	0	0	0	0	0	0	0	0	0	0	0	0	0	0	0	0	0
Solyc01g016920.1	0	0	0	0	0	0	0	0	0	0	0	0	0	0	0	0	0	0	0	0	0	0	0	0
Solyc01g016930.1	0	0	0	0	0	0	0	0	0	0	0	0	0	0	0	0	0	0	0	0	0	0	0	0
Solyc01g016940.2	0	0	0	0	0	0	0	0	0	0	0	0	0	0	0	0	0	0	0	0	0	0	0	0
Solyc01g016960.1	0	0	0	0	0	0	0	0	0	0	0	0	0	0	0	0	0	0	0	0	0	0	0	0
Solyc01g016970.2	0	0.242784	0	0	0	0	0	0	0	0	0	0.068264	0	0	0.112659	0	0.111926	0	0	0	0	0	0	0
Solyc01g016980.1	0	0	0	0	0	0	0	0	0	0	0	0	0	0	0	0	0	0	0	0	0	0	0	0
Solyc01g017020.1	0	0	0	0	0	0	0	0	0	0	0	0	0	0	0	0	0	0	0	0	0	0	0	0
Solyc01g017030.1	0	0	0	0	0	0	0	0	0	0	0	0	0	0	0	0	0	0	0	0	0	0	0	0
Solyc01g017040.1	0	0	0	0	0	0	0	0	0	0	0	0	0	0	0	0	0	0	0	0	0	0	0	0
Solyc01g017050.1	0.041145	0.015717	0	0.013786	0.13187	0.029298	0	0.018851	0	0	0	0.010704	0	0	0	0	0.013948	0.013394	0	0.021986	0.354835	0.012961	0.0402	0
Solyc01g017060.2	0	0	0	0	0	0	0	0	0	0	0	0	0	0	0	0	0	0	0	0	0	0	0	0
Solyc01g017070.1	0	0	0	0	0	0	0	0	0	0	0	0	0	0	0	0	0	0	0	0	0	0	0	0
Solyc01g017080.2	0	0	0	0	0	0	0	0	0	0	0	0	0	0	0	0	0	0	0	0	0	0	0	0
Solyc01g017085.1	0	0	0	0	0	0	0	0	0	0	0	0	0	0	0	0	0	0	0	0	0	0	0	0
Solyc01g017090.2	0	0	0	0	0	0	0	0	0	0	0	0	0	0	0	0	0	0	0	0	0	0	0	0
Solyc01g017100.2	0	0	0	0	0	0	0	0	0	0	0	0	0	0	0	0	0	0	0	0	0	0	0	0
Solyc01g017110.2	0	0	0	0	0	0	0	0	0	0	0	0	0	0	0	0	0	0	0	0	0	0	0	0
Solyc01g017120.1	0	0	0	0	0	0	0	0	0	0	0	0	0	0	0	0	0	0	0	0	0	0	0	0
Solyc01g017130.1	0	0	0	0	0	0	0	0	0	0	0	0	0	0	0	0	0	0	0	0	0	0	0	0
Solyc01g017140.1	0	0	0	0	0	0	0	0	0	0	0	0	0	0	0	0	0	0	0	0	0	0	0	0
Solyc01g017145.1	0	0	0	0	0	0	0	0	0	0	0	0	0	0	0	0	0	0	0	0	0	0	0	0
Solyc01g017150.1	0	0	0	0	0	0	0	0	0	0	0	0	0	0	0	0	0	0	0	0	0	0	0	0
Solyc01g017160.2	0	0	0	0	0	0	0	0	0	0	0	0	0	0	0	0	0	0	0	0	0	0	0	0
Solyc01g017170.1	0	0	0	0	0	0	0	0	0	0	0	0	0	0	0	0	0	0	0	0	0	0	0	0
Solyc01g017180.3	0	0	0	0	0	0	0	0	0	0	0	0	0	0	0	0	0	0	0	0	0	0	0	0
Solyc01g017200.2	0	0	0	0	0	0	0	0	0	0	0	0	0	0	0	0	0	0	0	0	0	0	0	0
Solyc01g017210.1	0	0	0	0	0	0	0	0	0	0	0	0	0	0	0	0	0	0	0	0	0	0	0	0
Solyc01g017220.2	0	0	0	0	0	0	0	0	0	0	0	0	0	0	0	0	0	0	0	0	0	0	0	0
Solyc01g017230.2	0	0	0	0	0	0	0	0	0	0	0	0	0	0	0	0	0	0	0	0	0	0	0	0
Solyc01g017240.1	0	0	0	0	0	0	0	0	0	0	0	0	0	0	0	0	0	0	0	0	0	0	0	0
Solyc01g017250.1	0	0	0	0	0	0	0	0	0	0	0	0	0	0	0	0	0	0	0	0	0	0	0	0
Solyc01g017260.1	0	0	0	0	0	0	0	0	0	0	0	0	0	0	0	0	0	0	0	0	0	0	0	0
Solyc01g017280.1	0	0	0	0	0	0	0	0	0	0	0	0	0	0	0	0	0	0	0	0	0	0	0	0
Solyc01g017290.1	0	0	0	0	0	0	0	0	0	0	0	0	0	0	0	0	0	0	0	0	0	0	0	0
Solyc01g017300.2	0	0	0	0	0	0	0	0	0	0	0	0	0	0	0	0	0	0	0	0	0	0	0	0
Solyc01g017320.1	0	0	0	0	0	0	0	0	0	0	0	0	0	0	0	0	0	0	0	0	0	0	0	0
Solyc01g017330.3	0	0	0	0	0	0	0	0	0	0	0	0	0	0	0	0	0	0	0	0	0	0	0	0
Solyc01g017360.3	0	0	0	0	0	0	0	0	0	0	0	0	0	0	0	0	0	0	0	0	0	0	0	0
Solyc01g017370.2	0	0	0	0	0	0	0	0	0	0	0	0	0	0	0	0	0	0	0	0	0	0	0	0
Solyc01g017380.1	0	0	0	0	0	0	0	0	0	0	0	0	0	0	0	0	0	0	0	0	0	0	0	0
Solyc01g017390.1	0	0	0	0	0	0	0	0	0	0	0	0	0	0	0	0	0	0	0	0	0	0	0	0
Solyc01g017410.3	0	0	0	0	0	0	0	0	0	0	0	0	0	0	0	0	0	0	0	0	0	0	0	0
Solyc01g017420.1	0	0	0	0	0	0	0	0	0	0	0	0	0	0	0	0	0	0	0	0	0	0	0	0
Solyc01g017430.1	0	0	0	0	0	0	0	0	0	0	0	0	0	0	0	0	0	0	0	0	0	0	0	0
Solyc01g017440.1	0	0	0	0	0	0	0	0	0	0	0	0	0	0	0	0	0	0	0	0	0	0	0	0
Solyc01g017450.1	0	0	0	0	0	0	0	0	0	0	0	0	0	0	0	0	0	0	0	0	0	0	0	0
Solyc01g017460.3	0	0	0	0	0	0	0	0	0	0	0	0	0	0	0	0	0	0	0	0	0	0	0	0
Solyc01g017470.3	0	0	0	0	0	0	0	0	0	0	0	0	0	0	0	0	0	0	0	0	0	0	0	0
Solyc01g017480.1	0	0	0	0	0	0	0	0	0	0	0	0	0	0	0	0	0	0	0	0	0	0	0	0
Solyc01g017510.1	0	0	0	0	0	0	0	0	0	0	0	0	0	0	0	0	0	0	0	0	0	0	0	0
Solyc01g017520.1	0	0	0	0	0	0	0	0	0	0	0	0	0	0	0	0	0	0	0	0	0	0	0	0
Solyc01g017530.1	0	0	0	0	0	0	0	0	0	0	0	0	0	0	0	0	0	0	0	0	0	0	0	0
Solyc01g017535.1	0	0	0	0	0	0	0	0	0	0	0	0	0	0	0	0	0	0	0	0	0	0	0	0
Solyc01g017540.2	0	0	0	0	0	0	0	0	0	0	0	0	0	0	0	0	0	0	0	0	0	0	0	0
Solyc01g017560.3	0.875195	0.533638	0.564797	0.385411	0.483888	0.342373	0.420198	0	0.467012	0.401479	0.457415	0.477397	0.60502	0.219987	0.358694	0.674272	0.276841	1.12357	0.422431	0.15011	0.097795	0.079107	0.119156	0.131356
Solyc01g017565.1	0	0	0	0	0	0	0	0	0	0	0	0	0	0	0	0	0	0	0	0	0	0	0	0
Solyc01g017600.3	53.9668	46.063	33.3244	87.7754	64.7299	74.0085	49.7252	44.4729	45.7398	11.8869	27.8584	4.07503	45.1069	88.7211	82.9437	58.9324	38.1555	58.718	25.398	24.3327	19.41	6.58193	1.74323	1.85653
Solyc01g017610.1	0	0	0	0	0	0.054702	0.040064	0	0	0	0.021465	0	0	0	0	0.064352	0.078792	0	0	0	0	0	0	0
Solyc01g017620.1	0	0	0	0	0	0	0	0	0	0	0	0	0	0	0	0	0	0	0	0	0	0	0	0
Solyc01g017640.3	0	0	0	0	0	0	0	0	0	0	0	0	0	0	0	0	0	0	0	0	0	0	0	0
Solyc01g017670.2	0	0	0	0	0	0	0	0	0	0	0	0	0	0	0	0	0	0	0	0	0	0	0	0
Solyc01g017675.1	0	0	0	0	0	0	0	0	0	0	0	0	0	0	0	0	0	0	0	0	0	0	0	0
Solyc01g017690.1	0	0	0	0	0	0	0	0	0	0	0	0	0	0	0	0	0	0	0	0	0	0	0	0
Solyc01g017700.1	0	0	0	0	0	0	0	0	0	0	0	0	0	0	0	0	0	0	0	0	0	0	0	0
Solyc01g017720.2	0.99905	2.21523	1.81388	3.91955	4.13725	3.6484	2.51216	2.47983	1.63955	4.80599	6.26431	2.63311	1.84816	0.995001	1.00533	2.15388	5.26421	4.95656	3.87714	3.36291	2.81066	7.26818	4.39051	9.68427
Solyc01g017725.1	0	0	0	0	0	0	0	0	0	0	0	0	0	0	0	0	0	0	0	0	0	0	0	0
Solyc01g017740.2	0.039089	0	0.099819	0.105707	0.309369	0	0	0	0	0.035225	0.04908	0	0.044475	0.033819	0	0	0	0.030135	0.029768	0	0.354813	0	0	0
Solyc01g017750.1	0	0	0	0	0	0	0	0	0	0	0	0	0	0	0	0	0	0	0	0	0	0	0	0
Solyc01g017790.3	0	0	0	0	0	0	0	0	0	0	0	0	0	0	0	0	0	0	0	0	0	0	0	0
Solyc01g017795.1	0	0	0	0	0	0	0	0	0	0	0	0	0	0	0	0	0	0	0	0	0	0	0	0
Solyc01g017820.3	0	0	0	0	0	0	0	0	0	0	0	0	0	0	0	0	0	0	0	0	0	0	0	0
Solyc01g017825.1	0	0	0	0	0	0	0	0	0	0	0	0	0	0	0	0	0	0	0	0	0	0	0	0
Solyc01g017860.3	5.05375	6.80778	3.99548	1.8251	2.5412	1.87514	3.26216	2.86735	2.85146	1.84454	2.30267	3.65333	5.30644	3.20719	3.49546	2.4471	2.12982	2.25999	5.41289	4.27308	3.65788	2.77386	1.97711	3.06086
Solyc01g017870.2	0	0	0	0	0	0.129506	0	0	0	0	0	0	0	0	0	0	0	0	0	0	0	0	0	0
Solyc01g017873.1	0	0	0	0	0	0	0	0	0	0	0	0	0	0	0	0	0	0	0	0	0	0	0	0
Solyc01g017877.1	0	0	0	0	0	0	0	0	0	0	0	0	0	0	0	0	0	0	0	0	0	0	0	0
Solyc01g017950.3	0	0	0	0	0	0	0	0	0	0	0	0	0	0	0	0	0	0	0	0	0	0	0	0
Solyc01g017960.1	0	0	0	0	0	0	0	0	0	0	0	0	0	0	0	0	0	0	0	0	0	0	0	0
Solyc01g017970.1	0	0	0	0	0	0	0	0	0	0	0	0	0	0	0	0	0	0	0	0	0	0	0	0
Solyc01g018010.2	3.80681	1.69557	1.64818	2.26918	0.936525	2.86251	1.3801	1.65215	1.80674	1.22462	1.60944	2.48408	2.79075	2.82624	3.66407	1.93097	2.01469	2.37146	1.60965	1.95806	1.83049	1.80669	1.22256	1.48063
Solyc01g018015.1	0	0	0	0	0	0	0	0	0	0	0	0	0	0	0	0	0	0	0	0	0	0	0	0
Solyc01g018020.3	0	0.019838	0	0.038667	0.060143	0.018039	0.019589	0.022934	0	0.233078	0.102589	0.503358	0	0.023341	0	0	0.073164	0.114613	0.176611	0.054146	0.231979	0.23075	0.364451	0.271822
Solyc01g018040.1	0	0	0	0	0	0	0	0	0	0	0	0	0	0	0	0	0	0	0	0	0	0	0	0
Solyc01g018045.1	0	0	0	0	0	0	0	0	0	0	0	0	0	0	0	0	0	0	0	0	0	0	0	0
Solyc01g018070.3	0	0	0	0	0	0	0	0	0	0	0	0	0	0	0	0	0	0	0	0	0	0	0	0
Solyc01g018100.1	0	0	0	0	0	0	0	0	0	0	0	0	0	0	0	0	0	0	0	0	0	0	0	0
Solyc01g019100.1	0	0	0	0	0	0	0	0	0	0	0	0	0	0	0	0	0	0	0	0	0	0	0	0
Solyc01g020100.3	0	0	0	0	0	0	0	0	0	0	0	0	0	0	0	0	0	0	0	0	0	0	0	0
Solyc01g020110.2	0	0	0	0	0	0	0	0	0	0	0	0	0	0	0	0	0	0	0	0	0	0	0	0
Solyc01g020113.1	0	0	0	0	0	0	0	0	0	0	0	0	0	0	0	0	0	0	0	0	0	0	0	0
Solyc01g020117.1	0	0	0	0	0	0	0	0	0	0	0	0	0	0	0	0	0	0	0	0	0	0	0	0
Solyc01g020120.3	0	0	0	0	0	0	0	0	0	0	0	0	0	0	0	0	0	0	0	0	0	0	0	0
Solyc01g020130.3	0.153077	0.100725	0	0	0	0.027981	0.133544	0.371376	0.154828	0.440354	0.0676	0	0.157339	0.355451	0.139959	0.043493	0.094976	0.037716	0	0.178699	0.096673	0	0.071115	0
Solyc01g020150.3	0.243382	0.300488	0	0.385619	0.278621	0.25742	0.079044	0.112853	0.210075	0.314006	0	0	0.326397	0.36227	0.409161	0.461021	0.42161	0.407804	0.059175	0.204274	0.279679	0.07442	0	0
Solyc01g020160.1	0	0	0	0.04878	0	0.089207	0	0	0	0	0	0	0	0	0	0	0	0	0	0	0	0	0	0
Solyc01g020170.2	0	0	0	0	0	0	0	0	0	0	0	0	0	0	0	0	0	0	0	0	0	0	0	0
Solyc01g020180.1	0	0	0	0	0	0	0	0	0	0	0	0	0	0	0	0	0	0	0	0	0	0	0	0
Solyc01g020190.2	1.74392	1.04377	1.11678	1.48652	1.20362	1.17498	1.65415	0.59966	0.792534	0.984667	0.957244	1.42066	1.57214	1.07651	1.846	1.24775	3.25036	1.2086	2.95005	3.05418	2.60527	3.12933	2.2196	4.06639
Solyc01g020220.3	1.03984	1.96334	0.841387	1.24035	1.10809	1.51083	1.04411	0.727161	0.895463	1.34986	0.438024	0.867136	1.52193	1.67502	0.800724	1.80569	1.15999	1.38102	0.878574	1.29414	1.09783	0.678954	0.588654	1.02718
Solyc01g020240.4	23.6121	21.3574	21.8078	24.2707	23.6333	24.5332	18.5593	19.413	17.9155	29.7487	15.8592	17.3841	22.4097	22.409	21.7044	22.6755	23.1234	22.7728	19.1125	17.3653	18.1927	19.8015	17.3598	19.8972
Solyc01g020245.1	0	0	0	0	0	0	0	0	0	0	0	0	0	0	0	0	0	0	0	0	0	0	0	0
Solyc01g020280.2	0	0	0	0	0	0	0	0	0	0	0	0	0	0	0	0	0	0	0	0	0	0	0	0
Solyc01g020290.1	0	0	0	0	0	0	0	0	0	0	0	0	0	0	0	0	0	0	0	0	0	0	0	0
Solyc01g020300.4	0	0	0	0	0	0	0	0	0	0	0	0	0	0	0	0.133208	0.103985	0	0	0	0	0	0	0
Solyc01g020320.3	9.02832	8.09902	9.06755	7.53798	8.00302	8.06518	6.08806	4.75729	8.52852	6.11634	6.4453	6.77919	9.0211	8.12658	9.96351	5.56958	9.8908	6.32262	10.0198	7.73464	8.88764	9.03996	8.37223	9.25838
Solyc01g020323.1	0	0.12733	0.187337	0.082727	0.023156	0.127266	0	0	0	0	0	0	0	0.088033	0	0	0	0.039636	0.047064	0	0	0	0.028679	0
Solyc01g020327.1	0	0	0	0	0	0	0	0	0.065763	0	0	0	0	0	0	0	0	0	0	0	0	0	0	0
Solyc01g020340.2	0.228469	0.258034	0.201961	0.217039	0.225015	0.384781	0.815889	1.20363	0.712589	0.412592	0.231483	0.295318	0.215767	0.233557	0.122906	0.851449	0.674697	0.685438	0.739318	1.15367	0.752685	0.244823	0.190563	0.335253
Solyc01g020343.1	0.112093	0	0.120411	0.321198	0	0.372084	1.35875	0.748943	0.53898	0.579168	0.408081	0.509399	0	0.134761	0	0.990561	0.54609	0	1.08568	0	0	0.683897	0.105569	0.440709
Solyc01g020347.1	0.503463	0.381238	0.265196	0.489273	0.858491	0.625705	0.549899	1.00207	0.844967	0.4315	0.398903	0.625718	0.303457	0	0.230978	1.22374	0.839292	0.772092	1.48174	1.21415	0.81523	0.965601	0.380763	0.672371
Solyc01g020350.1	0.072164	0	0	0	0	0	0	0	0.115426	0	0	0	0	0	0.030851	0.154556	0	0	0.119904	0	0.229858	0.101282	0	0
Solyc01g020353.1	0.814913	1.40648	1.65322	2.5452	3.30507	2.22823	2.11599	2.47703	3.06841	1.39778	0.605462	1.94594	0.680366	0.951119	0.610603	2.11683	2.05954	1.29212	1.27192	2.00574	1.18672	0.210946	0.621468	0.409901
Solyc01g020357.1	0.605108	0.761423	0.964569	1.13847	1.05565	0.973171	1.41809	1.17146	0.984567	0.574137	0.847747	1.23348	0.722517	0.970228	0.821201	2.89609	1.21531	2.60453	1.84564	1.51751	1.78794	1.39062	1.03962	1.40791
Solyc01g020360.1	0	0	0	0	0	0	0	0	0	0	0	0	0	0	0	0	0	0	0	0	0	0	0	0
Solyc01g020370.2	0	0	0	0	0	0	0	0	0	0	0	0	0	0	0	0	0	0	0	0	0	0	0	0
Solyc01g020372.1	0	0	0	0	0	0.016668	0	0.021226	0	0	0.015825	0	0	0	0	0.00991	0	0.017147	0	0.012529	0	0	0	0
Solyc01g020430.2	0	0	0	0	0	0	0	0	0	0	0	0	0	0	0	0	0	0	0	0	0	0	0	0
Solyc01g020440.3	6.71074	6.20229	8.69779	18.4525	16.5324	17.4332	15.4327	17.3091	15.9723	29.1016	11.044	12.5844	7.11334	6.18458	6.08624	23.945	21.596	20.4186	18.5503	17.1783	18.429	13.9374	11.1983	13.9224
Solyc01g020450.1	0	0	0	0	0	0	0	0	0	0	0	0	0	0	0	0	0	0	0	0	0	0	0	0
Solyc01g020460.3	0	0	0	0	0	0	0	0	0	0	0	0	0	0	0	0	0	0	0	0	0	0	0	0
Solyc01g020470.3	0	0	0	0	0	0	0	0	0	0	0	0	0	0	0	0	0	0	0	0	0	0	0	0
Solyc01g020480.1	0	0	0	0	0	0	0	0	0	0	0	0	0	0	0	0	0	0	0	0	0	0	0	0
Solyc01g020490.1	0	0	0	0	0	0	0	0	0	0	0	0	0	0	0	0	0	0	0	0	0	0	0	0
Solyc01g020495.1	0.213912	0.214869	0.221287	0.142883	0.093608	0.079397	0.844254	1.38403	0.721994	0.256394	0.113728	0.231814	0.191899	0.230114	0.21804	0.845422	0.371414	0.579186	1.4654	1.53131	1.06061	0.291233	0.172602	0.312666
Solyc01g020500.2	2.70899	3.66067	3.11021	3.36779	3.1622	4.72456	2.47034	3.33046	2.6083	1.07641	1.77378	3.60673	2.56404	2.77342	1.86282	4.14557	2.32885	4.38736	3.89647	3.71034	2.86452	1.62631	1.20354	2.0563
Solyc01g020510.1	0	0	0	0	0	0	0	0	0	0	0	0	0	0	0	0	0	0	0	0	0	0	0	0
Solyc01g020520.4	1.10968	1.30204	1.34977	1.53336	1.59806	1.1509	1.90512	2.02326	1.58021	1.82667	1.12219	1.25897	1.32942	1.24215	1.0561	2.28033	1.82531	1.62861	2.27557	2.7805	2.21503	1.54814	1.52068	2.02292
Solyc01g020521.1	0	0	0	0	0	0	0	0	0	0	0	0	0	0	0	0	0	0	0	0	0	0	0	0
Solyc01g020522.1	0	0	0	0	0	0	0	0	0	0	0	0	0	0	0	0	0	0	0	0	0	0	0	0
Solyc01g020524.1	0	0	0	0	0	0	0	0.040432	0	0	0	0	0	0	0	0.050481	0	0	0	0	0	0	0	0
Solyc01g020526.1	0	0	0.076949	0	0	0	0.135075	0	0	0	0	0	0	0.104505	0.089217	0.106488	0.060499	0	0	0	0	0	0	0
Solyc01g020528.1	0.118488	0.3711	0.110304	0.064762	0.074156	0	0	0	0	0	0.013312	0	0.113797	0.808791	0.340879	0.188738	0	0.115111	0	0	0	0	0	0
Solyc01g020570.3	0	0	0	0	0	0	0	0	0	0	0	0	0	0	0	0	0	0	0	0	0	0	0	0
Solyc01g020575.1	0	0	0	0	0	0	0	0	0	0	0	0	0	0	0	0	0	0	0	0	0	0	0	0
Solyc01g021600.4	0.49589	0.704691	0.215079	0.475682	0.238973	0.418678	0.576161	0.271082	0.909179	0.889746	1.76461	1.15427	0.693075	0.923633	1.71211	1.23205	0.702432	0.720761	2.60626	4.33722	3.11166	4.38615	2.18559	3.51023
Solyc01g021610.1	0	0	0	0	0	0	0	0	0	0	0	0	0.099637	0	0	0	0	0	0	0	0	0	0	0
Solyc01g021620.3	0	0	0	0	0	0	0	0	0	0	0	0	0	0	0	0	0	0	0	0	0	0	0	0
Solyc01g021640.3	6.67692	4.97737	5.17445	6.89159	6.69642	6.51806	8.19996	7.99798	8.08272	9.53188	7.51009	11.4515	4.83016	4.46937	4.80043	11.0681	8.39002	9.18161	13.4442	15.2193	14.8906	12.0314	10.3412	11.3306
Solyc01g021680.1	0.214551	0	0.096795	0	0.004716	0	0	0	0	0	0	0	0.051342	0	0	0.179676	0	0	0	0	0	0	0	0.19312
Solyc01g021685.1	0	0	0	0	0	0	0	0	0	0	0	0	0	0	0	0	0	0	0	0	0	0	0	0
Solyc01g021690.1	0	0	0	0	0	0	0	0	0	0	0	0	0	0	0	0	0	0	0	0	0	0	0	0
Solyc01g021695.1	0	0	0	0	0	0	0	0	0	0	0	0	0	0	0	0	0	0	0	0	0	0	0	0
Solyc01g021700.3	0	0	0	0	0	0	0	0	0	0	0	0	0	0	0	0	0	0	0	0	0	0	0	0
Solyc01g021720.1	0.06836	0.166365	0.11939	0	0.061324	0	0.145368	0.202702	0.074356	0.12563	0	0.16499	0.147229	0.209821	0.098125	0.05491	0.248296	0.35655	0.759799	0.667234	0.59692	0.071591	0.110575	0.092191
Solyc01g021730.2	0.238907	0	0	0.042838	0.075073	0.03997	0.212829	0.349949	0.112235	0.354837	0.189302	0.353756	0.180429	0.051718	0	0.321396	0.323418	0.252316	0.389931	0.359925	0.684189	0.730649	0.105204	0.472438
Solyc01g021740.1	0	0	0	0	0	0	0	0	0	0	0	0	0	0	0	0	0	0	0	0	0	0	0	0
Solyc01g021745.1	0	0	0	0	0	0	0	0	0	0	0	0	0	0	0	0	0	0	0	0	0	0	0	0
Solyc01g022740.3	4.44768	4.44599	3.87075	2.4019	2.83261	2.26166	3.82466	3.58428	3.4867	3.17557	2.35599	2.76625	4.19584	4.51531	4.69206	3.16624	3.27515	2.68029	4.65455	5.5106	4.48962	2.99476	1.93892	3.33029
Solyc01g022745.1	0	0	0	0	0	0	0	0	0	0	0	0	0	0	0	0	0	0	0	0	0	0	0	0
Solyc01g022750.3	73.179	61.6021	71.1195	109.086	93.4936	103.531	91.1303	79.554	83.3873	100.004	145.947	161.054	74.0896	68.5803	76.1304	82.6361	115.053	85.8228	119.859	100.394	118.114	134.417	124.315	123.085
Solyc01g022760.1	0	0	0	0	0	0	0	0	0	0	0	0	0	0	0	0	0	0	0	0	0	0	0	0
Solyc01g022780.1	0	0	0	0	0	0	0	0	0	0	0	0	0	0	0	0	0	0	0	0	0	0	0	0
Solyc01g022785.1	0	0	0	0	0	0	0	0	0	0	0	0	0	0	0	0	0	0	0	0	0	0	0	0
Solyc01g028800.3	0.047324	0.0174	0.02304	0	0	0.047465	0.051544	0.156628	0	0.055161	0.106676	0.107448	0.200447	0.376751	0.205362	0.093914	0.118664	0.070649	0.264068	0.117145	0.160356	0.372778	0.118315	0.166231
Solyc01g028803.1	43.7	52.0691	54.0996	5.2923	8.0151	5.76294	8.48295	9.89194	9.0861	7.35603	10.5755	11.4338	56.1636	52.0877	51.2782	8.27426	11.5241	8.49867	14.0597	11.6782	11.3734	17.5183	14.007	14.2344
Solyc01g028807.1	23.6437	29.7474	72.5529	3.12389	4.87069	3.65041	1.53814	1.93352	1.72047	12.715	30.5487	56.6804	93.0641	61.0692	60.7671	24.9737	55.5792	21.4344	46.0485	40.3219	50.7678	115.747	65.7621	85.467
Solyc01g028810.3	272.526	225.618	310.359	612.976	512.156	553.427	781.262	698.87	835.936	581.485	325.556	263.887	304.469	387.984	322.262	629.244	574.911	702.967	404.021	369.959	361.043	243.979	209.024	224.574
Solyc01g028830.3	15.7793	11.3236	11.6304	25.9556	30.3397	25.8318	22.0852	21.0976	21.5406	22.7528	21.3973	26.5139	17.0259	14.1594	17.4407	24.659	27.4847	21.8224	25.9001	24.7241	25.5275	21.7825	17.0658	24.7677
Solyc01g028860.3	105.82	94.6077	95.3082	78.707	67.9578	65.5188	94.1161	109.585	91.548	138.435	73.254	118.332	92.7341	105.965	94.8426	102.986	84.6664	101.568	103.694	112.805	105.796	97.9579	118.529	85.1663
Solyc01g028865.1	0.713303	1.11686	0.856939	0.188592	0.255712	0.222771	0	0.282052	0	0.073417	0	0.223427	0.422239	0.412165	0.441824	0.511257	0.322508	0.234316	0.377794	0	0.166405	0.06753	0	0.170067
Solyc01g028870.3	26.9781	24.5624	30.7744	79.8835	75.326	73.2343	66.0013	62.9093	68.7598	43.4004	24.8673	19.3346	24.7748	27.4057	23.9175	92.2869	71.9621	92.034	34.9295	31.5454	25.9307	20.9488	12.053	20.8505
Solyc01g028875.1	0	0	0	0	0	0	0	0	0	0	0	0	0	0	0	0	0	0	0	0	0	0	0	0
Solyc01g028900.3	51.0475	41.0663	45.9551	44.1272	41.328	40.9538	48.085	42.6405	45.2933	57.7628	78.9161	99.818	56.1393	53.9368	57.8269	53.0554	62.3682	49.9486	100.714	109.369	109.215	104.41	105.131	92.0853
Solyc01g028910.2	0	0	0	0	0	0	0	0	0	0	0	0	0	0	0	0	0	0	0	0	0	0	0	0
Solyc01g028930.4	15.5273	11.749	12.6466	17.7309	14.8396	15.0948	14.6257	15.9285	14.207	24.1781	16.2217	19.9722	15.6102	15.2311	14.2031	14.8643	16.2154	15.7938	17.1796	15.4739	14.9788	21.1816	17.2804	18.7381
Solyc01g028960.1	0	0	0	0	0	0	0	0	0	0	0	0	0	0	0	0	0	0	0	0	0	0	0	0
Solyc01g028965.1	0	0	0	0	0	0	0	0	0	0	0	0	0	0	0	0	0	0	0	0	0	0	0	0
Solyc01g028980.1	0	0	0	0	0	0	0	0	0	0	0	0	0	0	0	0	0	0	0	0	0	0	0	0
Solyc01g028985.1	0	0	0	0	0	0	0	0	0	0	0	0	0	0	0	0	0	0	0	0	0	0	0	0
Solyc01g033990.1	0	0	0	0	0	0	0	0	0	0	0	0	0	0	0	0	0	0	0	0	0	0	0	0
Solyc01g033995.1	0	0	0	0	0	0	0	0	0	0	0	0	7.43485	11.7918	9.36153	11.8139	10.093	15.0206	7.16839	6.90925	7.8061	15.2813	5.48332	3.34284
Solyc01g034010.2	0	0	0	0	0	0	0	0	0	0	0	0	0.477071	4.32232	2.88134	0.668254	4.12709	0.902839	4.82654	5.75784	5.14266	4.16219	1.79072	0.230683
Solyc01g034020.3	43.0318	42.6501	41.3616	33.2201	35.3339	34.0052	39.3782	41.5609	38.2748	43.9671	39.9908	48.9812	40.005	41.7271	41.1621	39.8413	38.5357	36.7259	43.9826	44.3943	45.0051	40.0086	30.9964	37.8647
Solyc01g034040.1	0	0.044507	0	0	0	0.020683	0	0.066173	0	0	0	0.029863	0	0	0	0	0	0.020321	0	0	0.007795	0	0	0
Solyc01g034050.1	0	0	0	0	0	0	0	0	0	0	0	0	0	0	0	0	0	0	0	0	0	0	0	0
Solyc01g034070.2	0	0	0	0	0	0	0	0	0	0	0	0	0	0	0	0	0	0	0	0	0	0	0	0
Solyc01g034075.1	0	0	0	0	0	0	0	0	0	0	0	0	0	0	0	0	0	0	0	0	0	0	0	0
Solyc01g034080.1	0.045097	0.099485	0	0.092107	0.186808	0.19972	0.070076	0.147595	0.254727	0.305519	0.057163	0	0.043167	0	0.109358	0.094386	0.090402	0.061937	0.03481	0.044803	0.021627	0	0	0.039602
Solyc01g034140.1	0	0	0	0	0	0	0	0	0	0	0	0	0	0	0	0	0	0	0	0	0	0	0	0
Solyc01g034145.1	0	0	0	0	0	0	0	0	0	0	0	0	0	0	0	0	0	0	0	0	0	0	0	0
Solyc01g034150.4	7.41518	8.72993	8.16905	10.0346	10.6572	10.4285	8.5174	7.63398	7.85906	5.46676	5.56396	9.86169	8.37424	6.8502	6.02749	12.7451	8.7441	11.5533	10.0298	10.3317	9.1561	7.78721	5.60832	6.53657
Solyc01g034190.1	0	0	0	0	0	0	0	0	0	0	0	0	0	0	0	0	0	0	0	0	0	0	0	0
Solyc01g034210.1	0	0	0	0	0	0	0	0	0	0	0	0	0	0	0	0	0	0	0	0	0	0	0	0
Solyc01g034213.1	0	0	0	0	0	0	0	0	0	0	0	0	0	0	0	0	0	0	0	0	0	0	0	0
Solyc01g034217.1	0	0	0	0	0	0	0	0	0	0	0	0	0	0	0	0	0	0	0	0	0	0	0	0
Solyc01g038230.1	0	0	0	0	0	0	0	0	0	0	0	0	0	0	0	0	0	0	0	0	0	0	0	0
Solyc01g038231.1	0	0	0	0	0	0	0	0	0	0	0	0	0	0	0	0	0	0	0	0	0	0	0	0
Solyc01g038232.1	0	0	0	0	0	0	0	0	0	0	0	0	0	0	0	0	0	0	0	0	0	0	0	0
Solyc01g038233.1	0	0	0	0	0	0	0	0	0	0	0	0	0	0	0	0	0	0	0	0	0	0	0	0
Solyc01g038234.1	0	0	0	0	0	0	0	0	0	0	0	0	0	0	0	0	0	0	0	0	0	0	0	0
Solyc01g038236.1	0	0	0	0	0	0	0	0	0	0	0	0	0	0	0	0	0	0	0	0	0	0	0	0
Solyc01g038238.1	0	0	0	0	0	0	0	0	0	0	0	0	0	0	0	0	0	0	0	0	0	0	0	0
Solyc01g044270.3	6.28656	5.51024	6.6217	5.10008	5.06604	4.56838	6.82964	6.99644	6.80278	7.5028	4.58594	6.6975	7.64824	7.56647	7.16218	9.53848	8.18064	9.18495	7.66444	8.27412	7.40817	6.54696	4.953	5.84858
Solyc01g044275.1	0	0	0	0	0	0	0	0	0	0	0	0	0	0	0	0	0	0	0	0	0	0	0	0
Solyc01g044300.3	0	0	0	0	0	0	0	0	0	0	0	0	0	0	0	0	0	0	0	0	0	0	0	0
Solyc01g044340.3	0.761687	0.24269	0.492813	0.12988	0.302354	0	0.74131	0.82195	0.906417	1.20007	0.843572	0.756109	0.483587	0.922547	0.903077	0.521123	0.67769	0.582661	1.37748	1.8909	1.61844	0.759629	1.52246	0.793431
Solyc01g044350.3	3.54711	2.96792	2.46939	1.19597	1.32884	1.19623	2.5476	2.4304	2.08131	2.32774	2.95706	5.0497	3.46881	3.13418	3.43683	2.05075	2.5559	1.86903	4.16276	4.64929	4.85132	3.8498	4.071	3.2372
Solyc01g044360.4	31.7471	26.2459	25.231	26.6418	24.5959	23.194	39.7391	48.8169	38.2657	38.5792	26.554	42.4967	30.6787	33.4497	30.8626	45.862	36.5928	47.5293	43.9541	48.9849	48.6908	34.2989	40.189	32.4831
Solyc01g044365.1	5.79637	5.67301	4.66913	4.11679	4.78555	4.40542	4.54525	4.49672	4.61461	2.60022	2.20463	3.20477	0	0	0	0	0	0	0	0	0	0.017243	0.052445	0
Solyc01g044370.3	1.59916	1.6079	1.56798	1.85415	2.82931	2.23104	1.53679	1.48814	1.49935	0.939342	0.736077	1.77509	1.15348	0.8123	0.652639	1.20743	1.06042	1.54591	0.757906	1.05062	0.769779	1.08998	0.588218	0.844981
Solyc01g044375.1	0.859758	0.396404	0.566788	0.653088	0.972844	0.734996	1.24095	1.36126	1.29839	0.780174	0.75486	0.817749	0.33645	0	0	0.904312	0.453209	1.61623	0.587699	0.25232	0.46582	0.325225	0.249201	0.845872
Solyc01g044420.4	0	0.025017	0	0	0.063023	0.090614	0.049325	0.057842	0	0.085295	0.106917	0.225894	0.097371	0.029435	0.051578	0.106493	0.198659	0.138193	0.138703	0.197337	0.212005	0.404915	0.266391	0.461882
Solyc01g044490.4	25.9786	22.9116	20.9848	39.2203	35.3935	42.2269	25.3209	29.0173	26.1767	33.1166	29.5251	40.586	25.7594	26.7626	24.5951	39.6176	35.5153	32.5262	34.8776	33.108	34.4193	39.3984	44.87	36.6773
Solyc01g044500.1	0	0	0	0	0	0	0	0	0	0	0	0	0	0	0	0	0	0	0	0	0	0	0.048042	0
Solyc01g044520.2	0	0	0	0	0	0	0	0	0	0	0	0	0	0	0	0	0	0	0	0.351955	0.26496	0	0	2.01636
Solyc01g044523.1	0	0	0	0	0	0	0	0	0	0	0	0	0	0	0	0	0	0	0	0	0	0	0	0
Solyc01g044527.1	0	0	0	0	0	0	0	0	0	0	0	0	0	0	0	0	0	0	0	0	0	0	0	0
Solyc01g044550.3	0	0	0	0	0	0	0	0	0	0	0	0	0	0	0	0	0	0	0	0	0	0	0	0
Solyc01g044551.1	0	0	0	0	0	0	0	0	0	0	0	0	0	0	0	0	0	0	0	0	0	0	0	0
Solyc01g044552.1	0	0	0	0	0	0	0	0	0	0	0	0	0	0	0	0	0	0	0	0	0	0	0	0
Solyc01g044554.1	0.146221	0	0	0.046767	0	0	0	0.192995	0	0.06498	0.041909	0.037148	0.073665	0.306575	0.036203	0.163457	0	0	0	0	0.080523	0.047654	0	0
Solyc01g044556.1	12.7119	13.3808	12.642	13.8502	16.5361	16.579	6.03882	3.8827	5.83375	2.84344	3.17621	6.06808	9.97519	9.36309	7.84598	8.23396	10.3402	8.00446	6.08461	6.29069	5.70253	4.84237	3.02495	4.07769
Solyc01g044558.1	27.1721	34.7945	27.0899	22.8036	37.8312	29.7604	32.756	25.4189	30.6551	7.79768	8.5087	15.0918	26.3819	24.0488	18.1909	40.4671	32.1502	31.2362	26.2287	33.025	24.8633	14.3106	11.953	17.2737
Solyc01g047580.1	0	0	0	0	0	0	0	0	0	0	0	0	0	0	0	0	0	0	0	0	0	0	0	0
Solyc01g049650.3	34.1067	30.0785	28.8237	30.5194	38.2791	34.4466	42.0399	45.6044	38.6309	32.9793	35.4528	32.6314	21.3454	21.1359	26.3311	29.9396	35.0572	31.0306	35.5073	33.8538	36.5618	24.8951	26.8165	36.6563
Solyc01g049660.2	0	0	0	0	0	0	0	0	0	0	0	0	0	0	0	0	0	0	0	0	0	0	0	0
Solyc01g049680.3	72.7436	76.0734	73.0526	89.4325	95.0709	101.97	58.1589	55.7929	59.8592	66.0243	78.4675	98.0875	70.4481	62.7977	58.448	77.871	82.3198	69.8292	70.4226	70.4267	65.9633	97.6116	72.8742	72.5015
Solyc01g049690.4	50.0048	45.5099	41.5916	48.0491	46.7043	43.8759	56.6386	62.4625	59.752	57.2262	44.7684	51.604	41.7134	39.1326	42.2574	67.2265	58.2935	48.3299	73.0861	68.8823	69.0001	67.6268	64.9951	69.1831
Solyc01g049720.1	0	0	0	0	0	0	0	0	0	0	0	0	0	0	0	0	0	0	0	0	0	0	0	0
Solyc01g049740.1	0	0	0	0	0	0	0	0	0	0	0	0	0	0	0	0	0	0	0	0	0	0	0	0
Solyc01g049750.1	0	0	0	0	0	0	0	0	0	0	0	0	0	0	0	0	0	0	0	0	0	0	0	0
Solyc01g049760.1	0	0	0	0	0	0	0	0	0	0	0	0	0	0	0	0	0	0	0	0	0	0	0	0
Solyc01g049770.3	89.9822	97.6759	83.5737	112.075	137.287	130.31	46.951	36.9576	38.2534	18.2111	21.8556	43.7232	53.8242	44.5279	41.503	61.4483	61.9949	58.5768	29.7426	26.4143	25.4875	25.7958	16.3678	21.0636
Solyc01g049790.1	0.134434	0	0	0	0	0	0	0	0.187409	0	0	0.095608	0	0	0.182036	0	0	0	0.114001	0	0	0	0	0.210924
Solyc01g049810.4	0.631575	0.758383	1.39455	1.76766	1.69488	1.88766	1.32031	1.5961	1.96733	1.10234	0.764159	0.983318	1.67301	1.55248	1.01492	1.67165	1.4457	1.45358	1.09558	1.1657	0.694263	0.540586	0.539499	0.416263
Solyc01g049820.2	0	0.191476	0	0.229049	0.377933	0.202043	0.437234	0.374393	0.44297	0.186738	0.095702	0.098399	0.130405	0.171431	0.160056	0.825318	0.328695	1.16493	0.10917	0	0.136151	0.163003	0	0
Solyc01g049830.2	0	0.075239	0	0	0	0	0.212227	0.210795	0	0	0	0	0	0.223034	0.208728	0.398748	0	0.679175	0	0.086316	0	0.081919	0	0
Solyc01g049840.1	0	0	0	0	0.043853	0	0.03473	0.079797	0.067643	0	0	0.024049	0	0	0	0.055133	0.063747	0.09511	0.073928	0	0	0	0	0
Solyc01g049880.3	3.1502	4.3688	3.15515	14.9548	11.2495	14.0852	5.39006	3.23948	5.95436	6.13486	2.66231	4.2823	5.67724	3.74596	2.43144	13.0652	8.11597	13.2438	4.79517	5.30171	3.52167	2.77336	1.78696	4.78004
Solyc01g049890.3	124.8	117.383	135.756	176.19	169.857	174.885	149.233	160.488	135.606	172.3	202.608	197.147	115.425	107.293	118.468	164.001	182.261	171.592	195.98	204.092	199.968	220.083	202.198	214.373
Solyc01g049910.4	1.79098	1.93406	2.20709	1.41239	1.51438	1.6221	1.77835	1.89425	1.53195	1.63902	0.973973	1.72332	2.0179	1.76441	1.9631	1.90931	1.48603	2.06447	2.60092	1.78538	2.24597	1.7739	1.07666	1.45977
Solyc01g049920.2	0.699169	1.31316	0.287888	0.610282	0.050635	0.205805	0.294897	0.816719	0.153759	0.19206	0.687435	2.43223	1.49946	0.764855	1.32095	1.11702	0.076673	0.468647	1.29174	0.900977	1.64291	0.742931	1.39082	0.953353
Solyc01g049950.1	0	0	0	0	0	0	0	0	0	0	0	0	0	0	0	0	0	0	0	0	0	0	0	0
Solyc01g049960.4	66.7499	71.3099	81.0379	106.109	103.634	118.699	77.6115	70.8973	78.856	86.3027	91.1096	80.7142	70.0562	61.3794	65.7102	79.6096	96.7443	91.2359	91.3164	83.9687	85.7824	93.1048	85.3695	89.8048
Solyc01g050010.3	6.9016	7.2479	6.31754	7.00969	6.97152	7.28844	5.88842	5.54678	4.93067	4.78345	4.52076	7.71864	6.54285	5.99753	4.95922	7.98983	6.70541	6.95945	7.22341	6.71467	6.40182	5.45216	3.36906	4.66509
Solyc01g050040.4	4.04565	4.8907	4.20729	3.44556	3.13515	3.73329	5.60022	6.03315	3.66442	7.02541	5.13411	6.80913	5.84933	5.67017	5.82135	6.2243	7.34703	7.33452	7.31926	5.6544	7.43008	6.54601	5.95857	7.07647
Solyc01g050045.1	0.114199	0.014875	0.083015	0.036394	0	0.049018	0.043264	0.18072	0.094225	0.048683	0.101738	0.13511	0.082567	0.142152	0	0	0.085595	0.175148	0.164322	0	0.325528	0	0	0.141198
Solyc01g050050.1	0	0	0.078974	0	0	0	0.170162	0.187346	0	0.195616	0	0.40001	0.0105	0.510758	0.078275	0	0	0.273918	0.228486	0.73954	0.308497	0	0.286446	0
Solyc01g050070.4	9.64353	9.57044	7.49362	7.42183	7.64862	7.67302	10.0138	8.51922	9.09317	10.4992	9.21117	9.4833	9.63059	9.93404	9.56195	7.54599	9.20145	6.72173	11.9004	11.1081	9.29982	9.92907	10.2508	11.2337
Solyc01g055160.1	0	0	0	0	0	0	0	0	0	0	0	0	0	0	0	0	0	0	0	0	0	0	0	0
Solyc01g055165.1	0	0	0	0	0	0	0	0	0	0	0	0	0	0	0	0	0	0	0	0	0	0	0	0
Solyc01g055200.1	0	0	0	0	0	0	0	0	0	0	0	0	0	0	0	0	0	0	0	0	0	0	0	0
Solyc01g056200.1	0	0	0	0	0	0	0	0	0	0	0	0	0	0	0	0	0	0	0	0	0	0	0	0
Solyc01g056220.2	0	0.056319	0	0	0	0	0	0	0	0	0	0	0	0	0	0	0	0	0	0	0	0	0	0
Solyc01g056240.1	0	0	0	0	0	0	0.086002	0	0	0	0	0	0	0	0.004598	0.052039	0.205646	0	0	0	0	0	0	0
Solyc01g056250.2	0	0	0	0	0	0	0	0	0	0	0	0	0	0	0	0	0	0	0	0	0	0	0	0
Solyc01g056260.1	0	0	0	0	0	0.253378	0	0	0	0	0	0	0	0.062982	0	0	0	0.047251	0	0	0	0	0	0
Solyc01g056280.3	0	0	0	0	0	0	0	0	0	0	0	0	0	0	0	0	0	0	0	0	0.035674	0	0.100359	0
Solyc01g056285.1	0	0	0	0	0	0	0	0	0	0	0	0	0	0	0	0	0	0	0	0	0	0	0	0
Solyc01g056290.2	0	0	0	0	0	0	0	0	0	0	0	0.044218	0	0	0	0	0	0	0	0	0	0	0	0
Solyc01g056310.3	0.90845	1.06383	0.786094	0.135431	0.295653	0.105219	0.41159	0.536424	0.496716	0.053756	0.079494	0.057755	1.22543	0.84723	0.80637	0.174443	0.170791	0.214392	0.179875	0.221378	0.209661	0.061018	0.110353	0.027674
Solyc01g056320.1	2.05326	2.55295	1.17641	1.15722	0.918063	0.86793	2.24583	2.37268	1.62163	0.937568	0.118088	1.38325	1.58135	0.622237	1.23032	0.633999	2.44399	0.918671	2.13201	2.66631	2.26739	1.45908	0.296768	1.40712
Solyc01g056330.2	0	0	0	0	0	0	0	0	0	0	0	0	0	0	0	0	0	0	0	0	0	0	0	0
Solyc01g056340.4	6.25154	5.64668	5.69101	6.39091	7.02949	6.20618	6.35198	7.20915	5.64687	7.43839	4.79481	6.49535	7.61196	7.61396	5.40212	8.55137	7.21407	7.69874	7.22889	6.7632	6.76936	5.4146	3.93737	5.57701
Solyc01g056360.4	0	0	0	0	0	0	0	0	0	0	0	0	0	0	0	0	0	0	0	0	0	0	0	0
Solyc01g056370.3	12.877	11.4015	14.7396	11.0646	9.77559	10.7806	12.2872	12.4059	11.68	16.6579	16.4573	19.5816	0	0	0	0	0	0	0	0	0	0	0	0
Solyc01g056380.1	0	0	0	0	0	0	0	0	0	0	0	0	0	0	0	0	0	0	0	0	0	0	0	0
Solyc01g056390.1	0	0	0	0	0	0	0	0	0	0	0	0	0	0	0	0	0	0	0	0	0	0	0	0
Solyc01g056400.1	0	0	0	0	0	0	0	0	0	0	0	0	0	0	0	0	0	0	0	0	0	0	0	0
Solyc01g056410.1	0	0	0	0	0	0	0	0	0	0	0	0	0	0	0	0	0	0	0	0	0	0	0	0
Solyc01g056420.1	0	0	0	0	0	0	0	0	0	0	0	0	0	0	0	0	0	0	0	0	0	0	0	0
Solyc01g056430.2	0	0	0	0	0	0	0	0	0	0	0	0	0	0	0	0	0	0	0	0	0	0	0	0
Solyc01g056440.1	0	0	0	0	0	0	0	0	0	0	0	0	0	0	0	0	0	0	0	0	0	0	0	0
Solyc01g056450.3	0	0	0	0	0	0	0	0	0	0	0	0	0	0	0	0	0	0	0	0	0	0	0	0
Solyc01g056460.1	0	0	0	0	0	0	0	0	0	0	0	0	0	0	0	0	0	0	0	0	0	0	0	0
Solyc01g056470.1	0	0	0	0	0	0	0	0	0	0	0	0	0	0	0	0	0	0	0	0	0	0	0	0
Solyc01g056480.3	2.20918	0.922145	1.59544	0.840277	1.7484	1.79289	1.73888	2.53534	3.14202	1.93903	0.672526	1.04253	2.535	2.55385	1.8061	2.44233	2.80481	2.79413	1.95594	2.22918	2.35903	1.22639	0.298678	1.84382
Solyc01g056520.3	7.96729	8.82074	9.0884	5.99447	6.04262	5.65051	6.10436	6.32572	6.33149	5.7809	5.77707	10.928	6.88969	6.06646	6.01395	7.8388	6.41279	6.6948	9.25779	10.8274	9.76236	7.45397	7.11651	7.29696
Solyc01g056530.2	0	0	0	0	0	0	0	0	0	0	0	0	0	0	0	0	0	0	0	0	0	0	0	0
Solyc01g056570.3	9.92996	7.57444	8.06436	6.9939	7.69599	7.75081	12.055	10.4261	11.4079	9.6853	7.93913	10.3452	10.6067	10.4801	9.01185	12.3318	12.4113	12.8423	12.1767	15.4631	12.8908	8.80588	6.37983	8.31234
Solyc01g056575.1	0	0	0	0	0	0	0	0	0	0	0	0	0	0	0	0	0	0	0	0	0	0	0	0
Solyc01g056580.4	0.455883	0.400669	0.460223	1.00754	0.851239	0.722131	0.684734	0.832777	0.689967	0.4774	0.664765	0.460391	0.519385	0.777377	0.418399	0.769987	0.449429	1.32851	0.27199	0.361228	0.253924	0.309343	0.296535	0.223629
Solyc01g056590.2	0	0	0	0	0	0	0	0	0	0	0	0	0	0	0	0	0	0	0	0	0	0	0	0
Solyc01g056600.2	1.63952	0.894159	0.716364	0.507394	0.880608	0.860987	2.12463	1.60089	2.17851	2.45977	0.597639	1.07858	1.92047	1.7072	1.54227	1.73027	1.53612	1.85633	2.1114	2.38071	2.06723	0.915942	2.50035	1.64436
Solyc01g056610.1	0	0.095907	0	0.090797	0	0.087208	0	0	0	0	0	0.062957	0	0	0	0.10903	0	0	0.14129	0	0.2208	0.250076	0	0
Solyc01g056620.4	6.39333	6.65162	7.09889	6.06412	7.0493	7.00225	5.89428	5.10928	5.46834	4.02412	5.18706	7.007	6.81023	6.02858	5.4501	6.21203	6.52734	5.82713	6.89313	6.43603	6.35783	5.21877	4.34859	6.13757
Solyc01g056640.1	0	0	0	0	0	0	0	0	0	0	0	0	0	0	0	0	0	0	0	0	0	0	0	0
Solyc01g056650.1	0	0	0	0	0	0	0	0	0	0	0	0	0	0	0	0	0	0	0	0	0	0	0	0
Solyc01g056653.1	0	0	0	0	0	0	0	0	0	0	0.019216	0	0	0	0	0	0	0	0	0	0	0	0	0
Solyc01g056657.1	0	0	0	0	0	0	0	0	0	0	0	0	0	0	0	0	0	0	0	0	0	0	0	0
Solyc01g056660.2	0	0	0	0	0	0	0	0	0	0	0	0	0	0	0	0	0	0	0	0	0	0	0	0
Solyc01g056665.1	0	0	0	0	0	0	0	0	0	0	0	0	0	0	0	0	0	0	0	0	0	0	0	0
Solyc01g056690.4	10.9683	12.6624	13.37	7.85302	8.57452	8.22309	9.51647	10.0226	9.7582	11.0213	6.40642	5.68221	12.6378	13.9801	13.4028	11.074	11.5713	11.0336	9.77058	10.0198	8.25715	6.56486	5.63476	7.81928
Solyc01g056695.1	0	0	0	0	0	0	0	0	0	0	0	0	0	0	0	0	0	0	0	0	0	0	0	0
Solyc01g056720.4	27.5448	24.9099	29.0712	29.0207	30.61	31.8082	27.3143	24.5744	26.4499	24.8567	27.7208	38.5891	30.3919	27.3375	29.1035	29.3738	32.0731	31.0265	37.7756	38.45	34.9679	40.2504	32.8479	37.6112
Solyc01g056730.3	0	0	0	0	0	0	0	0	0	0	0	0	0	0	0	0	0	0	0	0	0	0	0	0
Solyc01g056750.1	0	0	0	0	0	0	0	0	0	0	0	0	0	0	0	0	0	0	0	0	0	0	0	0
Solyc01g056760.3	0	0	0	0	0	0	0	0	0	0	0	0	0	0	0	0	0	0	0	0	0	0	0	0
Solyc01g056770.1	0	0	0	0	0	0	0	0	0	0	0	0	0	0	0	0	0	0	0	0	0	0	0	0
Solyc01g056780.3	176.725	184.46	249.824	579.272	523.366	573.75	433.488	358.073	450.317	437.087	267.66	79.8476	164.428	190.597	176.089	387.91	436.649	432.378	214.893	169.464	161.577	132.175	85.5952	148.57
Solyc01g056790.3	1.02072	1.43373	0.967443	0.364644	0.759678	0.581235	2.5177	1.93166	1.78436	1.67264	0.711397	0.520204	0.790297	0.987032	0.808013	0.986994	1.41489	1.49785	1.22502	1.20984	1.06617	0.515265	0.588557	0.809907
Solyc01g056800.1	2.6422	2.51635	2.81519	2.69349	3.38168	2.60697	2.8539	1.89847	1.80249	2.02149	1.73471	1.75947	2.62519	2.94997	2.29607	1.99723	2.07064	3.17	1.83904	1.2075	1.51309	1.2617	0.592466	0.894126
Solyc01g056810.4	9.91621	9.86782	8.3326	9.46757	12.2164	9.78902	7.73642	7.95798	7.6738	8.95783	4.83599	5.87148	9.05887	8.43128	8.31924	8.3713	8.21363	8.55501	6.59247	5.43033	5.13585	5.54013	5.28113	5.25961
Solyc01g056830.3	2.7489	2.7865	2.49717	2.78388	3.30976	2.64596	2.97933	2.66048	3.50078	5.19805	0.938495	1.98655	2.31872	1.42894	2.12876	2.27657	2.63376	1.76362	3.92177	2.30983	2.61054	1.59637	1.85054	1.5582
Solyc01g056840.1	0	0	0	0	0	0	0	0	0	0	0	0	0	0	0	0	0	0	0	0	0	0	0	0
Solyc01g056850.3	3.01793	2.42771	2.63499	5.16599	3.3804	3.96777	6.26237	13.541	7.50514	17.0677	3.70943	2.54611	6.60492	5.55611	6.57957	7.87599	4.71711	6.35053	16.4899	15.9233	13.0792	12.015	5.41723	5.33089
Solyc01g056880.3	0	0	0	0	0	0	0	0	0	0	0	0	0	0	0	0	0	0	0	0	0	0	0	0
Solyc01g056890.1	0	0	0	0	0	0	0	0	0	0	0	0	0	0	0.074839	0	0	0	0.214336	0	0	0	0	0
Solyc01g056900.1	0	0	0	0	0	0	0	0	0	0	0	0	0	0	0	0	0	0	0	0	0	0	0	0
Solyc01g056910.1	0	0	0	0	0	0	0	0	0	0	0	0	0	0	0	0	0	0	0	0	0	0	0	0.008517
Solyc01g056940.4	68.4795	47.9886	63.6935	174.844	133.938	178.616	193.096	199.848	199.191	238.374	153.466	122.707	62.5479	85.1701	89.0918	138.606	135.128	162.334	158.092	152.762	166.089	183.484	154.33	145.777
Solyc01g056950.1	0	0	0	0	0	0	0	0	0	0	0	0	0	0	0	0	0	0	0	0	0	0	0	0
Solyc01g056960.1	0	0	0	0	0	0	0	0	0	0	0	0	0	0	0	0	0	0	0	0	0	0	0	0
Solyc01g056970.1	0	0	0	0	0	0	0	0	0	0	0	0	0	0	0	0	0	0	0	0	0	0	0	0
Solyc01g056990.3	0.522326	0.467571	0.714702	0.606621	0.554997	0.649434	0.528067	1.13682	0.722277	4.19208	0.635799	0.999016	0.713111	0.83312	0.50772	0.633264	0.687157	0.702077	0.778093	0.911376	0.565431	0.829011	0.36446	0.580928
Solyc01g057000.3	6.96215	7.12965	3.11967	0.920119	1.30592	0.474017	0.748358	0.779772	0.929266	6.21383	9.38792	12.4724	4.44922	3.42492	3.83857	0.715934	3.14052	0.534069	10.5941	13.2204	14.5293	11.5803	23.3554	15.9193
Solyc01g057003.1	0	0	0	0	0	0	0	0	0	0	0	0.021294	0	0	0	0	0	0	0	0	0.066289	0	0	0
Solyc01g057007.1	0	0	0	0	0	0	0	0	0	0	0	0	0	0	0	0	0	0	0	0	0	0	0	0
Solyc01g057010.1	0	0	0	0	0	0	0	0	0	0	0	0	0	0	0	0	0	0	0	0	0	0	0	0
Solyc01g057020.3	5.2676	4.47503	4.72735	3.93809	4.47544	3.65021	9.6262	8.25208	10.2315	10.3787	3.68347	4.99073	5.78994	5.16529	6.0815	7.90917	5.75998	9.42271	9.8231	9.393	8.79043	5.01968	6.4852	5.83608
Solyc01g057060.1	0	0	0	0	0	0	0	0	0	0	0	0	0	0	0	0	0	0	0	0	0	0	0	0
Solyc01g057080.1	0.329788	0.542103	0.124576	0	0	0.080564	0.23225	0	0.162046	0.571016	1.69456	2.0413	0.345994	0	0.139717	0	1.15883	0.222631	0	0	0	0.447526	4.1338	1.3035
Solyc01g057090.4	10.8019	9.98087	10.0136	7.22579	7.43822	7.36446	6.43521	7.4971	7.22914	13.3875	8.80307	12.2275	11.0068	9.33404	9.37355	8.46993	9.51879	8.13371	11.3037	11.577	12.0661	11.9066	14.6459	11.5655
Solyc01g057110.1	0	0	0	0	0	0	0	0	0	0	0	0	0	0	0	0	0	0	0	0	0	0	0	0
Solyc01g057113.1	0	0	0	0	0	0	0	0	0	0	0	0	0	0	0	0	0	0	0	0	0	0	0	0
Solyc01g057117.1	0	0	0	0	0	0	0	0	0	0	0	0	0	0	0	0	0	0	0	0	0	0	0	0
Solyc01g057120.2	1.05941	1.41536	0.898774	0.069532	1.11315	0.555826	1.59563	2.07983	1.06211	5.83953	0	0.530369	0	0	0	0	0	0	0	0	0	0	0	0
Solyc01g057130.1	0	0	0	0	0	0	0	0	0	0	0	0	0	0	0	0	0	0	0	0	0	0	0	0
Solyc01g057133.1	0	0	0	0	0	0	0	0	0	0	0	0	0	0	0	0	0	0	0	0	0	0	0	0
Solyc01g057137.1	0	0	0	0	0	0	0	0	0	0	0	0	0	0	0	0	0	0	0	0	0.069882	0	0	0
Solyc01g057140.1	0	0	0	0	0	0	0	0	0	0	0	0	0	0	0	0	0	0	0	0	0	0	0	0
Solyc01g057150.1	0.337261	0.635962	0.139857	0.409189	0.308831	0.121154	0.107244	0.571463	0.200789	0.230505	0.154403	0.452747	0.642013	0.502567	0.354855	0.314248	0.144012	0.344526	0.317212	0.454579	0.305163	0.279215	0.28186	0
Solyc01g057160.1	0.71436	0.698587	0.89382	1.11627	1.34044	0.739802	0.96299	1.18939	1.28603	1.18608	1.27655	0.657005	1.44142	1.89255	1.25705	0.206354	1.33265	0.853398	1.33989	1.6957	1.83582	1.37118	0.519403	2.61785
Solyc01g057165.1	0.077426	0.408112	0.3736	0.703385	0.906598	0.518918	0.15723	0.262619	0.43758	0.195245	0.147215	0.076243	1.29426	0.578104	0.657874	0.636729	0.654673	0.442926	0.452706	0.367109	0.65097	0.118527	0.291832	0.067992
Solyc01g057180.2	0	0	0	0	0	0	0	0	0	0	0	0	0	0	0	0	0	0	0	0	0	0	0	0
Solyc01g057185.1	0	0	0	0	0	0	0	0	0	0	0	0	0	0	0	0	0	0	0	0	0	0	0	0
Solyc01g057190.1	0	0	0	0	0	0	0	0	0	0	0	0	0	0	0	0	0	0	0	0	0	0	0	0
Solyc01g057200.4	19.5582	15.6485	21.4372	41.189	49.3808	41.9264	34.5202	34.2984	33.3092	26.7412	14.3664	10.2765	24.5669	23.7917	19.6821	53.7363	42.3748	56.2384	15.8887	16.3491	13.4167	9.70686	7.95182	9.13202
Solyc01g057210.3	46.0142	48.4418	47.9904	38.4855	38.5488	39.3737	45.3724	49.0051	43.3822	39.5224	40.5427	43.1028	57.9537	54.8156	54.4566	42.8035	40.4064	39.5261	56.1568	56.5615	49.9334	47.6746	34.0211	38.8224
Solyc01g057220.3	0	0	0	0	0.038792	0	0	0.026257	0.029094	0.026344	0	0	0	0	0.024995	0	0	0.02114	0	0	0	0	0	0
Solyc01g057250.2	0	0	0	0	0	0	0	0	0	0	0	0	0	0	0	0	0	0	0	0	0	0	0	0
Solyc01g057255.1	0	0	0	0	0	0	0	0	0	0	0	0	0	0	0	0	0	0	0	0	0	0	0	0
Solyc01g057260.4	15.488	29.0509	17.6051	6.26683	10.0343	8.55721	6.68279	5.20356	5.49717	2.64078	6.67716	5.57907	14.3715	12.9612	9.8246	6.334	4.60782	5.78064	2.92274	3.42557	3.39969	3.97349	1.12336	2.31506
Solyc01g057270.4	0.947994	0.717553	0.766312	0.62947	0.604895	0.662502	0.829671	0.92694	0.763023	0.997755	1.09815	2.25455	1.33134	1.96229	1.63903	3.65998	3.59833	3.18721	3.8313	4.19111	3.79804	3.53774	3.10373	2.83901
Solyc01g057300.2	0.127297	0.086178	0.042731	0	0	0.084815	0	0.107513	0	0	0	0	0	0.037884	0.159453	0	0	0.09041	0	0.066061	0	0	0.060028	0
Solyc01g057310.4	1.27638	1.42299	1.4114	0.753517	0.762494	0.679065	1.11755	2.81719	1.38717	6.49694	0.908571	0.787347	1.31517	2.24051	1.56779	1.40237	1.10143	1.39418	1.29024	1.44258	1.10449	0.810157	0.477101	0.752267
Solyc01g057320.3	0.168623	0.324628	0.548794	0.041588	0.119209	0.033633	0.156952	0.606125	0.221017	1.60364	0.089686	0.059887	0.23725	0.255547	0.315242	0.063762	0.076027	0.016824	0.284083	0.19321	0.09857	0.063193	0.122928	0.106976
Solyc01g057330.1	0	0	0	0	0	0	0	0	0	0	0.026785	0.058815	0	0.142457	0	0	0	0	0	0	0	0.073133	0.150149	0.053982
Solyc01g057340.3	6.52804	5.88284	5.12976	6.38151	5.9609	5.68661	5.64079	7.34184	6.42222	4.7676	3.97781	5.67455	7.21299	7.09627	6.05758	8.39669	8.17544	6.61264	7.80649	5.74779	7.56275	4.90291	5.99312	4.7606
Solyc01g057350.1	0	0	0	0	0	0	0	0	0	0	0	0	0	0	0	0	0	0	0	0	0	0	0	0
Solyc01g057390.2	0	0	0	0	0	0	0	0	0	0	0	0	0	0	0	0	0	0	0	0	0	0	0	0
Solyc01g057395.1	0	0	0	0	0	0	0	0	0	0	0	0	0	0	0	0	0	0	0	0	0	0	0	0
Solyc01g057410.1	0	0	0	0	0	0	0	0	0	0	0	0	0	0	0	0	0	0	0	0	0	0	0	0
Solyc01g057420.1	0	0	0	0	0	0	0	0	0	0	0	0	0	0	0	0	0	0	0	0	0	0	0	0
Solyc01g057430.3	0.575913	0.279403	0.450401	1.30205	1.37893	1.44217	0.581496	1.2652	1.21969	0.406274	0.635967	0.738604	0.746167	0.173534	0.449891	2.8532	1.55745	2.10139	1.28829	1.42411	1.18928	0.719577	0.738971	0.445224
Solyc01g057435.1	0	0	0	0	0	0	0	0	0	0	0	0	0	0	0	0	0	0	0	0	0	0	0	0
Solyc01g057440.3	0.243566	0.283078	0.576973	0.139564	0.371117	0.413227	0.614665	0.694003	0.54983	0.162997	0.197487	0.319997	0.519475	0.276553	0.53519	0.185096	0.526223	0.443112	0.864913	0.70357	0.684101	0.613222	0.199138	0.681571
Solyc01g057445.1	14.6959	12.041	11.2923	18.6804	12.9267	15.801	15.7232	13.2213	14.8559	23.7618	34.9048	45.7148	11.2881	8.87186	14.5334	8.62387	14.0608	10.0931	39.246	27.8702	30.465	59.5186	74.8708	47.4404
Solyc01g057470.1	0.022657	0	0	0	0	0.043554	0	0	0	0.386469	0.068208	0.627936	0	0	0	0	0	0	0	0	0	0.041523	0.33315	0.023212
Solyc01g057510.2	0	0	0	0.027296	0	0	0	0.072955	0	0	0	0.044089	0	0.079554	0	0	0	0.043281	0.04905	0	0	0	0	0.028381
Solyc01g057520.4	4.07492	3.50158	5.0233	3.93095	3.67193	3.20671	5.73975	9.37961	5.60476	11.0886	4.17184	6.48373	3.05192	3.31949	3.38789	5.72926	5.69377	6.22092	7.46779	7.34118	7.47861	4.8911	3.59271	3.91042
Solyc01g057523.1	0	0	0	0	0	0	0.018361	0	0	0	0	0	0	0	0	0	0	0	0	0	0	0	0	0
Solyc01g057527.1	0	0	0	0	0	0	0	0	0	0	0	0	0	0	0	0	0	0	0	0	0	0	0	0
Solyc01g057530.1	0	0	0	0	0	0	0	0	0	0	0	0	0	0	0	0	0	0	0	0	0	0	0	0
Solyc01g057570.3	6.3414	6.18127	4.89385	7.21795	9.52599	9.05053	6.82509	7.2674	5.53407	10.9157	6.72546	9.27163	8.01125	6.84288	7.18762	9.38005	9.64492	6.82024	9.41056	8.83014	9.02242	9.37202	7.02484	9.73643
Solyc01g057580.1	0	0	0	0	0	0	0	0	0	0	0	0	0	0	0	0	0	0	0	0	0	0	0	0
Solyc01g057585.1	0	0	0	0	0	0	0	0	0	0	0	0	0	0	0	0	0	0	0	0	0	0	0	0
Solyc01g057590.3	0.357192	0.087748	0.049714	0	0	0	0	0.083519	0	0	0	0.10829	0.10242	0	0	0	0	0	0	0.239501	0	0	0.108816	0
Solyc01g057600.3	0	0	0.069116	0.189728	0.326707	0.238977	0.122977	0.168989	0.269519	0.268523	0.151556	0.122662	0.441802	0.510301	0.146967	0.396424	0.410903	0.355277	0.446946	0.276637	0.213664	0.32723	0.230808	0.236312
Solyc01g057610.1	0	0	0	0	0	0	0	0	0	0	0	0	0	0	0	0	0	0	0	0	0	0	0	0
Solyc01g057640.1	0	0.253925	0	0.242125	0	0	0	0	0	0	0	0.008394	0.042803	0	0	0.028594	0	0.040091	0	0	0	0.243448	0.033981	0.154893
Solyc01g057660.1	0	0	0	0	0	0	0	0	0	0	0	0	0	0	0	0	0	0	0	0	0	0	0	0
Solyc01g057670.1	0	0	0	0	0	0	0	0	0	0	0	0	0	0	0	0	0	0	0	0	0	0	0	0
Solyc01g057675.1	0	0.250108	0.127551	0	0.295666	0	0.119705	0.150977	0	0	0	0.076665	0	0	0	0	0.127007	0.250625	0	0.081515	0	0	0	0
Solyc01g057680.4	0	0	0	0.189732	0.123472	0.068026	0.074572	0	0	1.04105	1.82376	1.78114	0	0	0	0	0.227424	0	0.120288	0	0	0.225793	0.427735	0.249426
Solyc01g057690.2	0	0	0	0	0	0	0	0	0	0	0	0	0	0	0	0	0	0	0	0	0	0	0	0
Solyc01g057700.1	0	0	0	0	0	0	0	0	0	0	0	0	0	0	0	0	0	0	0	0	0	0	0	0.056218
Solyc01g057703.1	0	0	0	0	0	0	0	0	0	0	0	0	0	0	0	0	0	0	0	0	0	0	0.024151	0
Solyc01g057705.1	0	0	0	0	0	0	0	0.024963	0	0	0	0	0	0	0	0	0	0	0	0	0	0.018994	0.026778	0
Solyc01g057707.1	2.31997	1.87983	2.35955	4.90541	5.34897	5.34683	2.98693	1.95472	2.5396	1.32388	1.99619	2.98202	0.579202	0.751602	0.632032	2.05497	3.05446	2.10804	1.33813	1.35502	1.59481	0.968665	0.6547	1.03301
Solyc01g057740.3	0	0	0	0	0	0	0	0	0	0	0	0	0	0	0	0	0	0	0	0	0	0	0	0
Solyc01g057760.4	14.1789	12.4965	13.3642	13.6547	9.90853	11.0841	17.2492	19.3307	17.5881	17.0952	11.9651	16.6701	15.6492	15.2051	13.0087	17.2858	15.7758	19.3692	19.3838	22.6421	23.8149	15.8405	20.1668	15.1711
Solyc01g057770.3	7.62414	22.3317	5.74131	112.188	101.212	126.818	27.129	41.7152	28.376	73.5557	22.8563	26.188	8.13857	20.2364	11.8065	245.963	173.711	171.283	26.724	28.8866	23.0332	64.9253	49.4483	137.245
Solyc01g057780.3	14.9078	11.0488	13.563	27.4783	24.1719	25.1746	35.1793	33.8205	35.5248	24.6334	14.4654	15.8993	16.4589	18.9487	15.3937	36.7621	24.8991	38.9277	21.7448	24.47	20.2031	14.3078	13.0562	16.1093
Solyc01g057785.1	0.160105	0.353197	0.097347	2.54602	1.58615	3.11955	0.991657	0.908266	1.76747	0.450162	0.752249	0.30424	0	0.195313	0.121354	0.934536	1.69521	0.769254	0.918191	0.959736	0.514829	0.302399	0	0.258699
Solyc01g057830.3	278.144	266.836	324.078	461.439	526.802	506.592	431.984	363.331	403.031	435.6	241.987	117.602	245.196	233.855	227.268	361.099	375.806	405.592	211.901	192.994	170.97	183.524	125.265	213.025
Solyc01g057840.3	9.80691	8.81826	8.75038	8.04433	9.03722	8.54748	9.19288	9.55575	8.2252	9.25572	8.25867	13.1573	9.94502	8.90369	9.65323	10.0139	9.99814	10.4471	9.68673	10.8529	10.3029	10.0407	11.8036	9.19467
Solyc01g057850.4	1.03736	0.908456	0.527257	0.518195	0.47388	0.412127	1.99579	2.29621	1.82438	3.20461	1.42707	1.9129	1.32561	1.14783	1.23385	1.82416	1.26696	1.22833	2.51736	3.04326	2.94551	1.23433	3.12022	2.4186
Solyc01g057853.1	1.38671	0.694973	0.908191	0.390693	0.480108	0.13719	0.287447	0.939921	0.372421	0.753684	0.41297	0.738065	0.758543	0.959773	0.874539	0.681569	0.759335	0.678053	1.05361	1.15177	1.12956	0.939413	0.764218	0.778904
Solyc01g057855.1	0	0	0	0	0	0	0.034053	0	0	0	0	0	0	0	0	0	0	0.092023	0	0	0	0	0	0
Solyc01g057857.1	0	0	0	0	0	0	0	0	0	0	0	0	0	0	0	0	0	0	0	0	0	0	0	0
Solyc01g057900.3	11.4023	11.3287	10.401	7.63021	7.96644	7.43931	7.98575	9.1612	7.68817	11.0575	9.40064	15.6321	10.2209	10.1045	9.76884	9.87065	9.44837	8.55556	12.7452	13.9525	12.7119	11.6459	14.208	11.3101
Solyc01g057903.1	0	0	0	0	0	0	0	0	0	0	0	0	0	0	0	0	0	0	0	0	0	0	0	0
Solyc01g057907.1	0	0	0	0	0	0	0	0	0	0	0	0	0	0	0	0	0	0	0	0	0	0	0	0
Solyc01g057910.3	0.535116	0.39836	0.347757	1.32341	0.408228	0.516198	0.919496	1.10326	0.672947	2.72608	4.09243	7.29316	0.932332	1.73036	1.43853	1.24676	1.17797	0.975328	4.98225	4.73245	4.24604	13.4011	14.5222	8.8139
Solyc01g057920.1	0	0	0	0	0	0	0	0	0	0	0	0	0	0	0	0	0	0	0	0	0	0	0	0
Solyc01g057940.1	0	0	0	0	0	0	0	0	0	0	0	0	0.099179	0	0	0.048026	0.024243	0	0.084643	0.040049	0	0	0	0
Solyc01g057960.3	0	0.035696	0	0	0.019964	0.084279	0.028062	0	0.109136	0	0	0.073955	0.195009	0.343187	0.102723	0.332009	0.270171	0.215516	0.166941	0.056472	0.034602	0	0	0.047233
Solyc01g057990.1	0	0	0	0	0	0	0	0	0	0	0	0	0	0	0	0	0	0	0	0	0	0	0	0
Solyc01g058000.3	0	0	0	0	0	0	0	0	0	0	0	0	0	0	0	0	0	0	0	0	0	0	0	0
Solyc01g058003.1	0	0.01331	0	0	0	0	0	0	0	0	0	0	0	0	0	0	0	0	0	0	0	0	0	0
Solyc01g058007.1	0	0	0	0	0	0	0	0	0	0	0	0	0	0	0	0	0	0	0	0	0	0	0	0
Solyc01g058010.3	7.90662	9.12431	7.84599	3.96486	5.91237	4.64748	6.91763	8.72728	6.8088	10.0686	5.86294	10.0484	8.77394	8.13426	5.05079	16.103	8.40002	12.8074	8.68257	11.2474	8.7936	7.19796	8.4635	10.5586
Solyc01g058020.4	14.5391	16.9372	15.0128	16.893	18.9552	22.1374	9.36016	9.32994	9.02948	19.8968	15.0615	20.2191	12.9383	11.1282	11.0198	27.3218	22.2341	25.7183	10.3533	11.8885	10.0837	17.2188	14.3652	18.8335
Solyc01g058030.2	0.74342	0.551446	0.594529	0.585831	0.513535	0.39502	1.00911	0.47429	1.39163	1.03182	0.71315	0.95898	0.986115	1.15601	0.554368	0.98895	1.06423	0.653254	1.78411	1.25579	1.9136	1.04808	0.590257	1.31851
Solyc01g058040.2	0.323092	0.266119	0.41926	0.052118	0.108372	0.200242	0.181055	0.114325	0.146248	0.801839	0.163885	0.540788	0.742546	0.240698	0.766933	0.274443	0.219372	0.282662	0.880738	1.8738	1.40544	0.579806	0.888135	0.850009
Solyc01g058050.1	0	0	0	0	0	0.2006	0.379045	0.011222	0	0	0	0	0	0	0	0	0	0	0	0	0	0	0	0
Solyc01g058060.1	0	0	0	0	0	0	0	0.333154	0	0.614914	0	0	0	0	0	0	0	0	0	0	0	0	0	0
Solyc01g058070.1	0.171242	0.352339	0.282708	0.058409	0	0.156338	0.110593	0.146971	0.290802	0.184668	0.310983	0.465357	0	0	0	0	0	0	0	0	0	0	0	0
Solyc01g058080.1	0	0	0	0	0	0	0	0	0	0	0	0	0	0	0	0	0	0	0	0	0	0	0	0
Solyc01g058100.2	0.374835	0	0	0.123718	0.204648	0	0.068886	0.538759	0	0.227006	0.135808	0	0.30598	0.164178	0.338325	0.299759	0.228631	0	0	0	0	0	0	0
Solyc01g058120.1	0	0	0	0	0	0	0	0	0	0	0	0	0	0	0	0	0	0	0	0	0	0	0	0
Solyc01g058130.1	0	0	0	0	0	0	0	0	0	0	0	0	0	0	0	0	0	0	0	0	0	0	0	0
Solyc01g058140.3	33.8244	36.8462	30.684	29.2287	28.7651	28.3831	31.7646	28.6353	31.0543	37.3677	28.9341	37.7605	31.6473	30.4939	27.9949	30.6103	28.7996	27.5	33.7728	37.0202	33.72	32.4366	32.0184	31.4597
Solyc01g058160.3	2.24667	3.08152	2.5536	6.14429	8.0585	7.71009	10.0043	9.56317	10.4002	6.76959	1.72197	0.83007	4.08853	5.64952	3.38072	12.5387	8.05825	14.2201	3.61216	3.75464	3.41702	1.34158	1.49741	1.62274
Solyc01g058170.4	7.22127	7.56697	7.84671	26.9274	33.6763	32.4225	15.4074	16.4749	15.2919	11.091	3.18057	2.57111	9.27857	14.0747	6.84595	32.5314	20.4637	37.0952	5.76879	5.66683	4.60291	4.16408	3.22852	3.37431
Solyc01g058175.1	0	0	0	0	0	0	0	0	0	0	0	0	0	0	0	0	0	0	0	0	0	0	0	0
Solyc01g058190.4	36.6519	30.3947	38.9575	92.6788	89.7959	94.2855	51.7345	47.7195	55.3757	53.4601	29.2592	34.6286	35.8238	42.3484	35.7761	87.0038	75.306	86.5383	37.8272	31.1715	30.3358	34.0222	26.3237	31.7245
Solyc01g058200.3	0.670412	0	1.08999	1.82409	1.46354	1.40032	0.206919	0.664837	0.81688	0.724692	1.23579	0.588851	0.674705	1.22446	0.505173	1.03611	0.858341	0.972715	0.143764	1.85319	0.604513	0.558461	0.142246	0.601865
Solyc01g058205.1	1.65922	2.17875	1.84244	1.64757	1.52501	1.15339	2.62032	2.53592	1.93452	1.42995	0.844985	1.23657	2.75102	2.05233	2.25824	2.09809	1.44814	1.89163	2.44182	2.54968	3.14845	1.52352	1.48426	1.3362
Solyc01g058210.3	0	0.016565	0	0	0	0	0	0	0	0	0	0	0	0	0	0	0	0	0	0	0	0	0	0
Solyc01g058220.3	0	0	0	0	0	0	0	0	0	0	0	0	0	0	0	0	0	0	0	0	0	0	0	0
Solyc01g058225.1	0	0	0	0	0	0	0	0	0	0	0	0	0	0	0	0	0	0	0	0	0	0	0	0
Solyc01g058240.1	0	0	0	0	0	0.093881	0	0	0	0	0	0	0	0	0	0	0	0	0	0	0	0	0	0
Solyc01g058245.1	0	0	0	0	0	0	0	0	0	0	0	0	0	0	0	0	0	0	0	0	0	0	0	0
Solyc01g058250.2	0	0	0	0.07313	0.076436	0.020347	0.593948	0.843151	0.363454	1.3117	2.2384	6.49922	0	0.368592	0.090333	0	0.130001	0	5.47903	8.33628	10.0944	9.08056	3.78874	3.23151
Solyc01g058260.4	67.6923	95.0474	79.6251	34.9025	50.355	41.938	58.5581	51.64	61.5976	25.2566	32.6017	37.9729	95.6378	73.3411	62.8941	63.4949	49.0314	41.6872	85.417	99.3237	82.9925	44.4392	50.3052	57.7232
Solyc01g058270.3	3.52712	3.81451	2.78356	4.32443	4.50636	4.92549	5.49724	7.33453	6.29521	4.16171	2.49505	1.89217	5.4644	5.31592	5.02097	5.23264	3.78427	4.50312	6.53794	7.76077	6.32942	2.7394	2.82272	3.09146
Solyc01g058280.4	61.8507	56.5453	50.2248	88.9577	81.5502	90.1684	64.1158	66.7317	62.5125	73.2951	82.6015	82.9745	49.981	49.6907	53.4565	69.2217	73.2089	70.0677	77.669	72.6358	79.867	91.738	58.5382	78.4194
Solyc01g058320.4	4.04274	4.12039	3.31102	8.90209	8.0566	10.8214	9.35474	24.3094	10.4443	2.72385	8.26879	3.47307	4.6355	7.13617	8.45204	16.0321	10.5961	12.6911	12.0126	14.0734	13.2091	3.33726	9.61372	8.79755
Solyc01g058325.1	0	0	0	0	0	0	0	0	0	0	0	0	0	0.169113	0	0	0	0	0	0	0	0	0	0
Solyc01g058340.1	0	0	0	0	0	0	0	0	0	0	0	0	0	0	0	0	0	0	0	0	0	0	0	0
Solyc01g058350.1	4.39848	8.78604	6.43898	1.99502	1.63299	1.45863	2.88726	3.36722	2.14452	1.1049	1.02127	0.818355	3.39802	1.75288	2.04033	2.79252	2.95275	3.21519	2.92419	1.27893	2.30611	2.00362	1.15689	3.2994
Solyc01g058360.1	0	0	0	0	0	0	0	0	0	0	0	0	0	0	0	0	0	0	0	0	0	0	0	0
Solyc01g058380.1	0	0	0	0	0	0	0	0	0	0	0	0	0	0	0	0	0	0	0	0	0	0	0	0
Solyc01g058385.1	0	0	0	0	0	0	0	0	0	0	0	0	0	0	0	0	0	0	0	0	0	0	0.021592	0
Solyc01g058390.3	13.7389	8.52433	10.7253	8.36846	8.93287	7.42377	9.54655	11.9386	9.29954	29.4973	20.411	25.0271	10.8197	8.31905	11.5463	8.79142	10.3952	8.47844	12.8159	14.5163	15.0618	26.3462	28.6586	24.5921
Solyc01g058400.3	0	0	0	0	0	0	0	0	0	0	0	0	0	0	0	0	0	0	0	0	0	0	0	0
Solyc01g058450.3	10.5415	10.1612	10.8302	7.58106	8.48567	8.23518	10.4156	10.3102	10.3932	12.6024	7.12131	8.88139	12.1852	12.277	9.8688	11.6211	9.59643	10.6205	11.3709	12.3862	11.6785	9.23514	9.48684	9.02321
Solyc01g058470.1	15.8302	14.6916	10.6139	11.0144	10.5528	6.84924	12.4983	20.3899	15.0485	7.84736	7.59051	13.3015	19.1211	16.2829	10.3156	24.5205	15.5665	18.9754	20.6847	20.0465	14.4229	14.374	10.4018	17.3507
Solyc01g058520.4	3.99306	5.85363	7.12636	3.60191	3.44081	3.90483	1.93715	1.3541	1.97837	2.48587	1.92427	3.994	1.68973	1.71076	0.952321	0.547186	0.044345	0.399086	0.955733	0.413106	0.558244	0.624354	0.587735	0.244675
Solyc01g058530.4	5.61473	6.08402	4.28352	7.40893	8.04737	6.9402	5.38114	6.87575	5.63697	4.41604	3.12699	3.79286	5.74735	8.44742	6.36986	9.62044	6.4335	9.93779	6.52721	5.36583	4.86758	4.02418	1.9324	2.69059
Solyc01g058535.1	0.549558	0.271889	0.064928	0	0.158081	0.423069	1.34729	0.959188	0.950604	1.04956	0.268528	0.005425	0.134468	0.127375	0.834859	1.31673	0.44575	1.16458	1.17479	1.7357	0.842076	0.338026	0	0.339496
Solyc01g058540.3	0	0	0.072504	0.073463	0.055982	0.127848	0.082065	0.072297	0	0.063478	0.033424	0.054829	0.054363	0.147409	0.044531	0.217595	0.038506	0.116741	0.159302	0	0	0	0.036775	0.049873
Solyc01g058550.1	0	0	0	0	0	0	0	0	0	0	0.027936	0	0	0	0	0	0	0	0	0	0	0	0	0
Solyc01g058590.1	0	0	0	0	0	0	0	0	0	0	0	0	0	0	0	0	0	0	0	0	0	0	0	0
Solyc01g058593.1	0	0	0	0	0	0	0	0	0	0	0	0	0	0	0	0	0	0	0	0	0	0	0	0
Solyc01g058597.1	0	0	0	0	0	0	0	0	0	0	0	0	0	0	0	0	0	0	0	0	0	0	0	0
Solyc01g058660.1	0	0	0	0	0	0	0	0	0	0	0	0	0	0	0	0	0	0	0	0	0	0	0	0
Solyc01g058665.1	0	0	0	0	0	0	0	0	0	0	0	0	0	0	0	0	0	0	0	0	0	0	0	0
Solyc01g058670.3	16.7322	15.8593	13.2358	9.64518	6.10352	8.01439	10.6716	17.4253	10.2644	11.0461	12.976	13.1167	17.1882	17.8729	21.2968	11.1285	12.9126	10.0694	13.79	15.0642	14.4363	13.7437	14.413	12.2048
Solyc01g058673.1	0	0	0	0	0	0	0	0	0	0	0	0	0	0	0	0	0	0	0	0	0	0	0	0
Solyc01g058677.1	0	0	0	0	0	0	0	0	0	0	0	0	0	0	0	0	0	0	0	0	0	0	0	0
Solyc01g058680.2	0	0	0	0	0	0	0	0	0	0	0	0	0	0	0	0	0	0	0	0	0	0	0	0
Solyc01g058685.1	0	0.035369	0	0	0	0	0	0.022227	0	0	0	0.069963	0	0	0	0	0	0	0	0	0	0	0	0
Solyc01g058690.1	0	0	0	0	0	0	0	0	0	0	0	0	0	0	0	0	0	0	0	0	0	0	0	0
Solyc01g058700.1	0	0	0	0	0	0	0	0	0	0	0	0	0	0	0	0	0	0	0	0	0	0	0	0
Solyc01g058705.1	17.9674	19.7324	17.1751	24.6117	21.5296	23.2797	18.1951	18.534	21.2598	12.2374	12.6131	15.621	0	0	0	0	0	0	0	0	0	0	0.062481	0.095166
Solyc01g058720.4	62.7962	43.2141	54.6073	94.1667	54.7487	72.0605	53.1354	42.6286	47.9264	110.495	203.673	296.475	81.2884	78.9183	91.2603	49.7208	76.0934	47.2994	110.486	99.0967	111.537	139.271	203.179	179.807
Solyc01g058730.4	17.1419	16.442	16.1697	14.7841	14.0952	13.6795	19.0705	24.4663	15.6049	24.4482	21.0527	26.7941	16.6143	19.4496	18.6963	21.7465	21.9644	20.5597	25.8639	29.5383	28.7469	25.1639	23.7263	25.0882
Solyc01g058740.2	0	0	0	0	0	0	0	0	0	0	0	0	0	0	0	0	0	0	0	0	0	0	0	0
Solyc01g059740.1	0	0	0	0	0	0	0	0	0	0	0	0	0	0	0	0	0	0	0	0	0	0	0	0
Solyc01g059750.1	0	0	0	0	0	0	0	0	0	0	0	0	0	0	0	0	0	0	0	0	0	0	0	0
Solyc01g059760.3	0	0.061118	0	0	0	0	0	0.060564	0.093201	0.08439	0	0.026466	0	0.168243	0	0	0	0.1214	0.50775	2.8349	0.282377	0	0.090229	0
Solyc01g059765.1	0	0	0	0	0	0	0	0	0	0	0	0	0	0	0	0	0	0	0	0	0	0	0	0
Solyc01g059780.1	0	0	0.039472	0	0	0	0	0.094177	0	0	0	0.037795	0.427363	0.1081	0	0.096535	0	0	0	0	0	0.067349	0	0
Solyc01g059800.1	0	0	0	0	0	0	0	0	0	0	0	0	0	0	0	0	0	0	0	0	0	0	0	0
Solyc01g059810.1	0	0	0	0	0	0	0	0	0	0	0	0	0	0	0	0	0	0	0	0	0	0	0	0
Solyc01g059820.1	0	0	0	0	0	0	0	0	0	0	0	0	0	0	0	0	0	0	0	0	0	0	0	0
Solyc01g059830.3	26.3461	24.3828	25.8174	21.9525	24.7883	23.3657	24.6931	24.7489	21.6346	32.1448	42.1418	49.8723	20.3186	21.6003	23.3673	22.9143	27.3587	20.29	33.1438	34.0562	37.2099	47.3515	41.9	42.5333
Solyc01g059840.3	0	0	0	0	0	0	0	0	0	0	0	0	0	0	0	0	0	0	0	0	0	0	0	0
Solyc01g059850.3	0	0.291946	0	0	0	0	0	0	0	0	0	0.120907	0	0	0	0	0	0	0.125076	0	0	0.146161	0	0
Solyc01g059860.3	15.5565	17.6126	17.0492	7.62446	8.66895	8.38474	10.0392	10.9226	10.6144	10.8103	9.39603	12.7733	18.4549	16.7651	15.4988	12.3048	10.9734	11.6758	11.5371	13.0922	13.017	10.4539	10.7338	10.2753
Solyc01g059870.4	14.2362	17.2901	15.7831	7.69108	8.87403	8.22414	14.9889	15.6123	13.6317	10.1242	7.28063	5.95352	15.2678	14.7567	14.2216	11.5133	11.5246	10.8748	10.1173	12.4171	10.8277	6.21688	4.81973	6.2666
Solyc01g059880.3	17.3028	14.1168	15.7024	12.1299	8.9196	10.0693	20.1514	30.8636	20.2564	28.4854	28.7409	35.2128	23.0476	28.0495	29.639	12.2858	11.3367	11.9099	26.7435	38.0674	33.8954	38.3338	49.1386	30.1212
Solyc01g059885.1	0	0	0	0	0	0	0	0	0	0	0	0	0	0	0	0	0	0	0	0	0	0	0	0
Solyc01g059900.4	0.088656	0.2423	0.071937	0.635346	0.06959	0.115843	0.160938	0.094207	0.20877	0	0.277903	0.053494	0.212156	0.37425	0.356918	0.257161	0.147518	0.228305	0.176809	0.222423	0.088166	0	0.185608	0
Solyc01g059910.2	0	0	0	0	0	0	0	0	0	0	0	0	0	0	0	0	0	0	0	0	0	0	0	0
Solyc01g059920.4	3.67393	3.92681	4.34695	4.96919	5.3535	5.07215	4.95176	6.73899	5.07719	8.35439	3.62818	5.22832	3.34802	4.90679	3.28615	7.397	5.35472	6.33948	5.5856	5.42574	4.80029	3.65701	3.11173	3.40108
Solyc01g059930.3	163.868	153.748	156.741	143.154	129.173	133.758	105.954	92.6002	97.002	230.564	286.616	357.681	194.716	139.457	182.608	87.7149	154.94	90.4069	172.181	164.796	183.947	326.683	378.652	311.427
Solyc01g059940.2	0.087426	0	0	0.042718	0	0	0.255803	0.038174	0.056147	0.101679	0.188141	0.229517	0.057058	0.051572	0	0.378536	0.319547	0.05799	0.728097	0.658011	0.841228	0.288149	0.761179	0.234335
Solyc01g059950.1	0	0.125784	0	0	0	0	0.109124	0.179004	0.0712	0.295938	0.098585	0.381216	0	0.089663	0	0.120004	0.609871	0.128205	0.238595	0.625623	0.423292	0.174193	0.532788	0.288921
Solyc01g059960.1	0	0	0	0	0	0	0	0	0	0.038172	0	0	0	0	0	0	0	0	0	0	0.111909	0.024316	0	0
Solyc01g059965.1	0.278022	0.401109	0.310918	30.1005	10.7283	18.3867	10.535	46.5227	10.2766	252.245	477.681	913.92	0.066347	0.073961	0.224357	1.87466	13.7382	2.9241	106.902	100.638	136.393	814.293	273.8	336.167
Solyc01g060010.3	0	0	0	0.207712	0	0.134878	0	0.124615	0	0.138818	0.780493	0.6289	0	0	0	0	0	0	0.216371	0.456671	0.351132	0.573642	0.306719	0
Solyc01g060015.1	0	0	0	0.176998	0	0	0	0	0.07929	0.105324	0.469605	0.236851	0	0	0	0	0	0	0.100694	0	0.205395	0.636633	0.111861	0.108445
Solyc01g060020.4	0.268626	0.386804	0.299829	29.137	10.3888	17.8249	10.1766	44.9091	9.95202	243.567	460.926	879.581	0.063981	0.071323	0.216356	1.8078	13.2485	2.88087	103.378	97.2973	131.398	784.67	264.768	325.514
Solyc01g060030.3	53.0327	48.5031	52.8628	39.4525	38.5319	39.7538	31.7182	35.4848	30.5458	46.8341	37.2949	49.5035	38.7782	38.7023	40.2536	43.9158	43.1361	41.8619	35.1722	34.7171	35.3386	43.3061	35.8344	35.7208
Solyc01g060040.3	9.89353	10.2678	9.64451	8.90318	9.09567	9.07412	10.099	10.5216	11.1481	8.00683	5.81697	7.75466	12.1702	13.0599	9.2418	12.2377	8.81834	11.9647	9.62297	12.3089	8.70565	6.44604	7.16972	6.29382
Solyc01g060050.3	0.595617	0.384262	0.614549	0.214634	0.359467	0.273979	1.42883	1.50986	1.24816	1.36985	0.486251	0.691342	0.885339	0.83961	0.647943	1.27524	0.727856	1.09858	1.61792	2.07444	2.27614	0.438989	0.635056	0.996137
Solyc01g060053.1	0	0	0	0	0	0	0	0	0	0	0	0	0	0	0	0	0	0	0	0	0	0	0	0
Solyc01g060055.1	0	0	0	0	0	0	0	0	0	0	0	0	0	0	0	0	0	0	0	0	0	0	0	0
Solyc01g060057.1	0	0	0	0	0	0	0	0	0	0	0	0	0	0	0	0	0	0	0	0	0	0	0	0
Solyc01g060070.3	8.23545	6.15412	4.73303	4.22375	4.19054	4.84806	5.16	4.76763	6.42068	9.16185	10.8768	15.589	8.51308	7.08755	7.52618	2.62928	7.29989	2.08256	10.182	8.65104	10.678	13.5103	17.0777	11.6833
Solyc01g060080.4	22.7644	23.1051	20.8166	19.4994	19.1576	19.043	18.464	19.3113	19.1352	16.4833	14.0932	21.1019	24.5952	21.8479	18.0643	21.9418	21.2896	19.891	21.9163	26.6771	20.1811	23.022	14.9867	18.62
Solyc01g060090.1	2.18549	1.94682	2.08376	1.30776	2.00936	1.12109	4.68757	3.82077	3.85572	3.66051	1.47375	2.24228	2.02762	2.42929	1.95402	3.57922	2.37246	2.68396	4.83933	5.20835	5.25234	2.14676	3.51296	4.08397
Solyc01g060100.2	0	0.240324	0.374876	0	0.369262	0.252083	0.744661	1.28458	0.971408	0.827479	0.74712	0.458131	0.303478	0.742695	0.429266	0.420119	0.596981	0.804343	0.960295	1.01447	1.24897	0.673959	0.540809	0.771811
Solyc01g060130.3	10.9826	8.91862	11.0332	10.4216	8.43812	8.88505	11.9505	10.8167	14.1912	26.3189	33.0962	63.9541	22.6672	20.6805	22.782	11.4665	16.3694	10.3885	42.7802	37.5218	39.6736	57.9846	32.444	31.1113
Solyc01g060140.4	42.0716	42.1311	38.875	25.3748	30.8433	27.7875	28.6412	25.8991	26.8534	27.5914	31.1895	50.1816	61.3782	43.4664	43.0114	37.976	40.27	37.068	49.8455	64.1218	54.2781	39.0142	33.6313	36.5412
Solyc01g060160.1	0	0.091805	0	0.045035	0	0.050143	0.045631	0.081557	0.071031	0.1063	0.124397	0.052276	0.022256	0.05437	0	0.049883	0	0.086309	0.274139	0.305859	0.456929	0.040648	0.279077	0
Solyc01g060170.4	3.83284	2.61406	2.60669	1.18415	1.48831	1.15453	4.40617	4.80262	4.94611	5.56245	2.83961	5.63057	4.86916	3.87034	3.61211	3.97441	5.16488	4.1214	10.4681	16.656	10.944	4.21331	4.67373	7.4048
Solyc01g060180.4	77.0113	82.2307	82.5557	65.3717	81.4234	65.4768	63.3662	58.2216	51.7826	48.7143	57.1701	60.4041	82.6349	63.8377	71.4302	77.6907	81.2179	77.5472	53.845	53.5197	52.0942	63.1752	60.8692	73.8247
Solyc01g060183.1	0	0	0	0	0	0	0	0	0	0	0	0	0	0	0	0	0	0	0	0	0	0	0	0
Solyc01g060187.1	0	0	0	0	0	0	0	0	0	0	0	0.107332	0	0	0	0.059065	0	0.099746	0	0	0	0	0	0
Solyc01g060200.3	0.33752	0.199563	0.267089	0.744208	0.496486	0.615795	0.355802	0.424347	0.486915	0.476631	0.118604	0.350165	0.449364	0.292754	0.350103	0.946777	0.810301	1.10139	0.2811	0.234056	0.467888	0.143529	0.031386	0.245496
Solyc01g060210.4	1.10909	2.1304	1.07108	1.49562	1.32476	1.35305	0.950529	1.58231	1.43796	1.01515	0.687736	0.916988	2.35153	1.8595	1.65878	3.80172	3.89156	3.27488	2.7286	2.49872	2.4937	1.7649	2.25158	2.36188
Solyc01g060220.1	0	0	0	0	0	0	0	0	0	0	0	0	0	0	0	0	0	0	0	0	0	0	0	0
Solyc01g060240.4	14.7346	14.4803	9.93764	22.2275	18.5217	25.3661	8.29931	8.8699	8.83551	5.73863	11.4596	8.04292	23.0926	23.6514	30.9004	14.358	15.634	13.2204	15.1618	12.2755	21.048	17.9989	16.0826	10.1168
Solyc01g060250.2	1.36721	1.63453	0.762557	0.55141	1.00987	0.555552	3.00452	2.02096	1.83293	1.77642	0.826177	0.446326	1.99417	1.86228	1.24561	1.47029	1.30031	1.58293	1.90756	2.75948	1.68766	0.846186	0.690215	1.37316
Solyc01g060260.4	0	0.051548	0.136363	0.050237	0	0	0.124141	0.059592	0	0.506005	0.468052	0.944309	0	0.120694	0.113454	0.130111	0.307906	0	1.08827	0.278345	0.647096	1.62431	1.15661	1.8074
Solyc01g060270.1	0	0	0	0	0	0	0	0.038748	0.042934	0	0.080021	0.014243	0	0	0.027859	0	0	0.031301	0.102596	0	0	0.10025	0.091104	0.065181
Solyc01g060280.4	6.67783	4.5219	4.54727	5.35867	5.45507	4.67117	5.8149	6.44828	6.13618	8.57896	8.88743	15.516	5.03269	5.8392	6.03665	7.12492	8.31212	6.39301	8.74696	10.5718	10.6299	11.5657	13.681	11.184
Solyc01g060310.3	0	0	0	0	0	0	0	0	0	0	0	0	0	0	0	0	0	0	0	0	0	0	0	0
Solyc01g060340.1	0	0	0	0	0	0	0	0	0	0	0	0	0	0	0	0	0	0.062782	0	0	0	0	0	0
Solyc01g060350.1	0	0	0.052184	0	0	0	0.071933	0	0.025704	0	0	0	0	0	0	0	0	0	0	0	0	0	0	0
Solyc01g060370.2	0	0	0	0	0	0	0	0	0	0	0	0	0	0	0	0	0	0	0.176741	0	0	0	0	0
Solyc01g060375.1	6.11158	3.62544	3.51835	6.1395	6.11696	4.68135	13.082	12.0383	13.6224	4.09139	3.92616	2.44995	0	0	0	0.325439	0	0.043318	0	0	0	0	0	0
Solyc01g060390.1	0	0	0	0	0	0	0.060721	0	0	0.214441	0.045933	0.042519	0	0	0	0	0	0	0	0	0	0	0	0
Solyc01g060395.1	0	0	0	0	0	0	0.118682	0.672534	0.151539	0.632342	0.124471	0.082203	0.007803	0.021943	0	0.060541	0.091127	0.016763	0.192554	0	0	0	0	0.16086
Solyc01g060410.4	0.790845	1.06653	1.16653	0.766317	0.984035	1.13027	2.14743	5.99603	2.62167	11.349	1.39713	0.757071	0.88341	2.19045	1.58519	1.90299	0.971339	1.36155	1.21848	0.770976	0.986081	0.510813	0.371346	0.827593
Solyc01g060420.2	0.113183	0	0	0	0	0	0	0	0.071784	0	0	0.054634	0	0	0	0.089843	0.076738	0	0	0	0	0	0	0
Solyc01g060430.1	0	0	0	0	0	0	0	0	0	0	0	0	0	0	0	0	0	0	0	0	0	0	0	0
Solyc01g060450.3	1.24716	1.34144	0.929312	0.931095	0.526221	0.339664	0.758821	0.469277	0.442263	2.5137	1.15646	0.550206	0.703474	3.40515	1.55292	1.22337	0.653661	1.33486	0.412494	0.537825	0.86758	0.743215	0.454666	0.223831
Solyc01g060460.2	0.027248	0.020171	0.017806	0	0	0.036439	0	0.023319	0.025838	0	0	0.032791	0	0	0.021146	0.021774	0	0.037674	0.022367	0.055055	0.045548	0.035486	0.099452	0.024088
Solyc01g060470.3	73.8642	61.267	61.4317	72.6909	59.5787	59.5248	67.9828	74.3842	65.1006	66.7455	56.3963	80.7018	58.5361	62.0661	56.4943	68.2769	63.6213	70.243	76.8034	77.8742	79.4462	60.1313	76.6883	53.4943
Solyc01g060490.4	0.090379	0	0.034428	0.294405	0.114654	0.243966	0.228917	0.694577	0.270584	0.112762	0.255354	0.130733	0	0.197197	0	0.322961	0.185276	0.094037	0	0.045807	0.354798	0.059051	0	0.120253
Solyc01g065490.4	20.3418	29.4246	22.0359	9.10974	11.0322	11.116	11.83	9.68274	8.56436	10.9363	12.3449	15.2054	21.3557	15.7181	13.3352	11.4765	12.0258	10.0457	15.7887	15.3373	15.5893	16.2215	13.3538	14.909
Solyc01g065500.3	0.600634	0.673672	0.338804	0.877774	0.864551	0.668774	1.14662	2.29709	0.944919	3.24178	1.57676	1.0562	0.443318	2.25142	1.34702	2.49867	1.39975	2.51763	0.98113	0.812289	1.08431	0.597495	0.723877	1.07698
Solyc01g065510.3	5.36823	4.85556	4.03476	16.6054	11.646	14.3086	9.60488	26.8002	10.8251	27.6342	9.23093	2.48612	4.6644	11.9061	15.165	19.012	14.2696	17.9433	7.75837	6.90465	8.49318	5.76488	5.35065	6.52403
Solyc01g065530.3	4.71581	5.57678	3.26098	44.3004	36.2701	35.5907	21.7261	42.6257	18.797	52.4897	27.3179	31.8169	4.52217	8.01279	7.42168	47.5579	37.1639	31.3734	15.6139	18.3747	15.91	44.9186	49.4217	72.6017
Solyc01g065540.3	4.75097	5.50692	4.43137	2.07944	2.44147	1.91373	3.42386	4.57234	3.49548	5.36809	4.01241	4.95973	3.06401	3.5789	3.38977	1.69906	1.61449	2.11008	2.38461	3.46059	2.34559	2.18753	2.57684	1.99421
Solyc01g065545.1	0	0.028992	0.006038	0	0	0	0	0	0.006538	0	0	0	0	0	0	0	0	0	0	0	0	0	0	0
Solyc01g065550.3	10.3673	10.7959	9.87276	16.9212	15.5525	17.8681	10.9671	9.22232	9.76464	15.118	15.0902	18.0696	12.2936	13.1971	12.9119	16.9176	18.7972	17.8646	11.5712	11.8745	9.21607	15.695	14.6652	14.3809
Solyc01g065560.4	3.39511	2.34389	2.85483	2.78257	3.10564	2.86768	4.19984	5.13708	3.60129	5.82823	3.80451	5.16104	3.47959	3.85881	3.76598	4.96919	4.68503	3.86748	5.79111	5.72867	4.73373	5.14629	3.30319	4.65555
Solyc01g065570.2	0.298157	0.045804	0.040434	0.25738	0.262788	0	0.119483	0.052951	0.176016	0.15199	0.299782	0.244843	0.049997	0.238079	0.05658	0.272747	0.204549	0.195337	0.079389	0.402975	0.228571	0.211424	0.83547	0.272222
Solyc01g065580.4	8.86735	7.82981	6.61534	18.3459	13.4792	16.5979	15.4886	19.359	18.1513	20.0634	11.4798	17.8043	11.315	13.4073	12.3186	25.5689	18.6716	21.4514	19.9027	21.4194	20.2113	16.0557	11.0298	12.5494
Solyc01g065585.1	0	0	0	0	0	0	0	0	0	0	0	0	0	0	0	0	0	0	0	0	0	0	0	0
Solyc01g065610.1	0	0	0	0	0	0	0	0	0	0	0	0	0	0	0	0	0	0	0	0	0	0	0	0
Solyc01g065620.1	0	0	0	0	0	0	0	0	0	0	0	0	0	0	0	0	0	0	0	0	0	0	0	0
Solyc01g065625.1	0	0	0	0	0	0	0	0	0	0	0	0	0	0	0	0	0	0	0	0	0	0	0	0
Solyc01g065630.1	0	0	0	0	0	0	0	0	0	0	0	0	0	0	0	0	0	0	0	0	0	0	0	0
Solyc01g065640.3	0	0	0	0	0	0	0	0	0	0	0	0	0	0	0	0	0	0	0	0	0	0	0	0
Solyc01g065643.1	0	0	0	0	0	0	0	0	0	0	0.149607	0.256161	0	0	0	0	0.079276	0	0	0	0	0	0	0
Solyc01g065647.1	0	0	0	0	0	0	0	0	0	0	0	0	0	0	0	0	0	0	0	0	0	0	0	0
Solyc01g065650.1	0	0	0	0	0	0	0	0	0	0	0	0	0	0	0	0	0	0	0	0	0	0	0	0
Solyc01g065660.1	0	0	0	0	0	0	0	0	0	0	0	0	0	0	0	0	0	0	0	0	0	0	0	0
Solyc01g065670.1	0	0	0	0	0	0	0	0	0	0	0	0	0	0	0	0	0	0	0	0	0	0	0	0
Solyc01g065680.2	0.77085	0.727169	0.24441	0.299396	0.238495	0.519504	1.24135	1.19938	0.341844	1.80797	0.741154	0.52668	0.547563	1.68962	1.1197	0.790923	0.388799	1.0133	0.491291	1.13354	0.905035	0.444323	0.526774	0.657163
Solyc01g065690.3	17.4263	21.076	14.5084	7.11954	9.42618	8.03633	8.81132	9.90239	8.07045	14.1178	18.4049	23.539	19.1127	19.3776	20.7363	10.3169	8.95519	12.1174	8.40814	12.8176	9.11896	11.4247	12.1318	11.6166
Solyc01g065700.3	13.544	9.12534	6.40353	6.63908	2.05904	5.53907	8.38088	13.841	3.31704	0.682917	5.85707	3.18751	4.52957	2.36759	11.0963	2.61248	1.50734	1.44073	1.29215	0.410184	1.12446	1.16634	6.38829	1.85022
Solyc01g065710.3	8.90066	9.09749	8.0777	10.5264	10.5532	14.9211	9.35744	7.91954	7.19842	9.04259	5.96694	6.1906	7.17896	7.52072	8.46327	9.84564	9.68781	8.01037	5.53289	4.63634	5.86164	4.485	3.50027	3.73414
Solyc01g065720.4	7.96973	8.84065	7.42243	3.6228	3.21293	3.51044	5.96704	6.45781	5.83244	6.97535	8.44237	12.6103	6.73538	5.29966	5.32137	4.56734	5.23874	4.62103	10.8038	12.8325	12.1241	11.2677	12.4265	10.6263
Solyc01g065725.1	0	0	0	0	0	0	0	0	0	0	0	0.024371	0	0	0	0	0	0	0	0	0	0	0	0
Solyc01g065740.3	0.584664	0.851025	0.510432	0.524346	0.328501	0.305256	0.471277	0.46202	0.340024	0.971742	0.256166	0.579967	0.578746	0.67668	0.98734	0.751695	1.08123	0.734361	1.02184	0.933765	1.27755	1.06326	0.649628	0.872469
Solyc01g065750.2	5.36635	4.16761	3.83439	3.9945	7.14786	6.79403	4.73924	5.00685	4.39696	1.27408	2.80224	1.39286	4.34896	4.00104	2.89916	5.81488	5.17598	7.1269	1.86184	1.68794	0.575277	1.51087	1.05762	1.17589
Solyc01g065810.2	0.065314	0.106549	0.106884	0	0	0.094316	0.14108	0.38959	0.624513	0	0	0	0.392448	0.114915	0	0.317171	0.125405	0.162068	0.271651	0.528207	0.299877	0.093724	0	0.115675
Solyc01g065840.4	10.6524	10.4955	10.2444	6.92225	7.33828	6.68927	8.24179	9.57335	7.28466	8.12329	7.02928	10.9961	10.7973	10.4271	7.67656	8.93192	9.38413	6.95784	12.5455	12.5167	11.6838	8.03521	5.35414	7.32667
Solyc01g065845.1	0.037061	0.069712	0.0965	0.358787	0.094919	0.448819	0	0	0	0	0	0	0.144709	0	0	0	0.175274	0	0	0	0	0	0	0
Solyc01g065900.3	0	0	0	0	0	0	0	0	0	0	0.019872	0	0	0	0	0	0	0	0	0	0	0	0	0
Solyc01g065903.1	0	0	0	0	0	0	0	0	0	0	0	0	0	0	0	0	0	0	0	0	0	0	0	0
Solyc01g065907.1	0	0	0	0	0	0	0	0	0	0	0	0	0	0	0	0	0	0	0	0	0	0	0	0
Solyc01g065910.1	0	0	0	0	0	0	0	0	0	0	0	0	0	0	0	0	0	0	0	0	0	0	0	0
Solyc01g065930.1	0	0	0	0	0	0	0	0	0	0	0	0	0	0	0	0	0	0	0	0	0	0	0	0
Solyc01g065960.2	0	0	0	0	0	0	0	0	0	0	0	0	0.313107	0.080714	0.166726	0.048636	0	0.127872	0.354471	0.170048	0.27931	0.658563	0.230494	0.511637
Solyc01g065970.1	0	0	0	0	0	0	0	0	0	0	0	0	0	0	0	0	0	0	0	0	0	0	0	0
Solyc01g065980.4	12.4138	9.0104	11.7958	12.869	11.3089	13.1462	25.0644	22.3692	26.7566	41.7946	31.7478	46.9827	16.675	19.5788	19.0058	14.4698	22.4859	12.2649	28.472	25.6342	26.0544	31.2606	45.1248	24.8554
Solyc01g065983.1	0	0	0	0	0	0	0	0.100821	0	0	0	0.086668	0	0	0	0.358206	0.083773	0	0	0	0	0	0	0
Solyc01g065987.1	0	0	0	0	0	0	0	0.133751	0	0	0	0	0	0	0	0	0	0	0.064146	0	0	0	0	0
Solyc01g066020.3	0	0	0	0	0	0	0	0.034888	0	0.022039	0	0	0	0	0	0.020512	0.00685	0.016917	0	0.021301	0.042978	0	0	0.022692
Solyc01g066040.2	0	0	0	0	0.089118	0.085721	0.205757	0.240484	0.267356	1.49082	4.60005	4.56884	0	0.285682	0.557757	0.112654	0.13888	0.096158	1.5005	2.25309	0.58657	1.28089	1.14619	1.19268
Solyc01g066050.3	18.471	15.7799	13.8352	16.0899	12.8291	10.5375	18.8153	25.9095	17.2915	28.2953	26.0094	33.136	15.3405	17.248	18.0089	14.6795	16.8748	15.349	26.3958	30.4721	30.7195	28.8107	24.7792	22.7142
Solyc01g066055.1	0	0	0	0	0	0	0	0	0	0	0	0	0	0	0	0	0	0	0	0	0	0	0	0
Solyc01g066060.4	6.81044	4.35443	4.93189	7.90448	6.38108	7.46525	6.53968	6.27987	6.64401	8.55937	5.59009	7.36017	8.64017	8.08966	8.0922	8.74424	8.88402	8.38882	8.85156	8.93633	9.46365	7.57625	5.76905	6.23514
Solyc01g066065.1	0	0	0	0	0	0	0	0	0	0	0	0	0	0	0	0	0	0	0	0	0	0	0	0
Solyc01g066070.3	0	0.028519	0	0	0	0	0	0.03297	0	0	0	0	0	0	0	0.054902	0	0	0	0	0	0	0	0
Solyc01g066080.3	0	0	0	0	0	0.064901	0	0	0	0	0	0	0.078172	0	0	0.139119	0.050754	0	0.032111	0	0	0	0	0
Solyc01g066090.3	0	0	0	0	0	0	0	0	0	0	0	0	0	0	0	0	0	0	0	0	0	0	0	0
Solyc01g066100.2	0	0	0	0	0	0.007491	0	0.047617	0.042209	0.025734	0.01805	0.210899	0	0.034247	0	0.035571	0.054485	0	0	0	0.033788	0.024928	1.00755	0.354162
Solyc01g066110.2	0	0	0	0.053733	0.059688	0.033444	0.097401	0	0.296436	0.022139	0	0.240973	0	0	0.034016	0	0.028399	0	0	0	0	0	0.157864	0.189311
Solyc01g066115.1	0	0	0	0	0	0	0	0	0	0	0	0	0	0.132722	0	0	0	0	0	0	0	0	0	0
Solyc01g066120.3	0	0	0	0	0	0	0	0	0	0	0	0	0	0	0	0	0	0	0	0	0	0	0	0
Solyc01g066130.1	0	0	0	0	0	0	0	0	0	0	0	0	0	0	0	0	0	0	0	0	0	0	0	0
Solyc01g066140.2	0	0	0	0	0	0	0	0	0	0	0	0	0	0	0	0	0	0	0	0	0	0	0	0
Solyc01g066145.1	0	0.061095	0.194982	0.262047	0	0.205911	0.263549	0.14712	0	0	0	0	0	0	0	0	0.248591	0.163705	0	0	0	0	0.473723	0.225436
Solyc01g066150.1	0.259702	0	0	0	0.2526	0	0.196375	0	0	0	0.092002	0.517388	0	0.090527	0	0	0	0	0.129087	0.339517	0.253061	0.094576	0	0
Solyc01g066160.1	0	0	0.140753	0.140062	0	0	0.277403	0.188088	0	1.38887	5.62226	2.89112	0	0.211845	0.180238	0	0	0	0.254379	0.276066	0.542186	1.58096	0.751229	1.58417
Solyc01g066190.1	0	0.148754	0.626807	2.08032	0.3777	0.691188	0.543484	0	0.325196	4.99937	7.86865	8.91974	0.821656	0	0.45126	0	0.353857	0.097241	0.432711	0.910817	1.08788	6.78757	4.33747	4.64656
Solyc01g066200.1	9.21841	15.1182	22.3213	5.64448	4.1259	6.09287	3.12462	3.12978	3.39899	8.21917	6.2718	14.0427	16.3865	9.99093	15.2485	5.9237	11.0676	4.26293	8.14847	5.96994	6.32959	11.0676	5.95137	10.424
Solyc01g066205.1	0	0	0	0	0	0	0	0	0	0	0	0	0	0	0	0	0	0	0	0	0	0	0	0
Solyc01g066210.1	0	0	0	0	0	0	0	0	0	0	0	0	0	0	0	0	0	0	0	0	0	0	0	0
Solyc01g066230.1	0	0	0	0	0	0	0	0	0	0	0	0.022718	0	0	0	0	0	0	0	0	0	0	0	0
Solyc01g066235.1	0	0	0	0	0	0	0	0	0	0	0	0	0	0	0	0	0	0	0	0	0	0	0	0
Solyc01g066260.2	13.2711	18.0678	20.7186	6.21174	7.0325	5.6071	5.26181	7.35816	5.29119	5.47416	9.99095	12.7337	20.6336	13.3938	20.396	5.26132	6.35989	4.70739	14.7778	10.5186	10.3282	13.3067	6.82639	10.272
Solyc01g066270.3	2.29841	4.88705	4.08228	1.79462	2.04923	1.55059	1.1363	0.649965	1.19567	0.390465	2.06508	1.78967	6.45074	5.60783	4.8711	1.83093	2.45478	2.17592	2.20245	1.76565	0.742403	2.07318	0.555227	1.05709
Solyc01g066280.1	0.228437	0	0	0	0	0.115674	0.051896	0	0	0	0	0	0.542816	0.125402	0.525377	0	0	0	0	0	0	0.032404	0	0.152505
Solyc01g066290.2	33.8947	43.3236	47.4489	13.3574	10.8801	10.6389	13.5112	12.811	10.7248	13.627	20.7499	27.0285	44.7943	23.2413	33.212	9.23203	11.1791	9.28457	15.3511	11.568	11.5428	28.7444	10.6579	16.1208
Solyc01g066293.1	0	0	0	0	0	0	0	0	0	0	0	0	0	0	0	0	0	0	0	0	0	0	0	0
Solyc01g066297.1	0.062228	0	0	0	0	0	0	0	0	0	0	0	0	0	0	0	0	0	0	0	0	0	0	0
Solyc01g066310.4	34.4631	35.9984	31.7822	28.4963	29.962	28.7025	37.9126	36.0363	35.1178	28.3252	31.9414	41.0322	35.756	26.4361	24.1048	46.4231	46.0437	46.4791	47.531	57.7687	45.8207	40.8212	32.6214	45.7481
Solyc01g066320.1	0	0	0	0	0	0	0	0	0	0	0	0	0	0	0	0	0	0	0	0	0	0	0	0
Solyc01g066330.1	0	0	0	0	0	0	0	0	0	0	0	0	0	0	0	0	0	0	0	0	0	0	0	0
Solyc01g066340.4	7.81468	5.62604	6.03144	4.12578	4.2044	3.63001	8.18052	6.89063	5.52386	7.755	5.82991	6.96959	5.55526	8.96634	4.34163	7.22452	8.10005	6.8383	9.39973	11.1092	10.2505	7.43116	9.07287	8.00615
Solyc01g066345.1	0	0.031885	0.028147	0.031074	0.054457	0	0	0	0	0	0	0.027528	0	0	0	0	0	0	0	0	0	0.030486	0	0
Solyc01g066350.1	0	0	0	0	0	0	0	0	0	0	0	0	0	0	0	0	0	0	0	0	0	0	0	0
Solyc01g066360.3	0	0	0	0	0	0	0	0	0	0.023899	0	0	0.026107	0	0	0	0	0	0.022849	0	0	0	0	0
Solyc01g066380.4	0	0	0	0	0	0	0	0	0	0	0	0	0	0	0	0	0	0	0	0	0	0	0	0
Solyc01g066390.4	0	0	0	0	0	0	0	0	0	0	0	0	0	0	0	0	0	0	0	0	0	0	0	0
Solyc01g066410.1	0	0	0	0	0	0	0	0	0	0	0	0	0	0	0	0	0	0	0	0	0	0	0	0
Solyc01g066420.3	0	0	0	0	0	0	0	0	0	0	0	0	0	0	0	0	0	0	0	0	0	0	0	0
Solyc01g066425.1	0	0	0	0	0	0	0	0	0	0	0	0	0	0	0	0	0	0	0	0	0	0	0	0
Solyc01g066430.3	21.5511	22.2642	21.2269	82.6463	53.9063	65.3338	65.2744	76.7869	47.812	92.6734	111.814	137.577	9.22168	10.8887	9.49596	209.701	163.406	170.008	131.571	150.391	129.976	265.613	232.67	216.01
Solyc01g066440.3	3.90741	4.36253	2.99678	6.41382	5.92183	6.14804	3.91346	5.904	6.63292	15.6487	3.35238	1.82389	4.7672	8.95539	6.63571	8.78853	6.09871	7.32268	2.78068	2.3295	2.41988	3.0215	0.934199	2.19238
Solyc01g066445.1	0	0	0	0	0	0	0	0	0	0	0	0	0	0	0	0	0	0	0	0	0	0	0	0
Solyc01g066450.3	1.1671	0.820551	0.518157	0.84265	0.623101	1.01101	0.761893	0.727162	0.762083	3.42171	1.46841	1.85254	0.939606	3.30528	1.82917	1.73019	1.11452	1.61732	1.05442	0.822097	1.04864	2.78096	1.0791	1.67842
Solyc01g066455.1	0	0.138406	0.047823	0	0	0	0	0.201395	0	0	0	0	0.084114	0.155785	0.074408	0	0.120759	0	0	0	0	0	0	0
Solyc01g066457.1	2.28174	1.63273	1.56704	4.83121	2.24376	3.30863	2.71714	2.09819	2.37061	1.25492	1.52222	0.358853	2.15703	1.63786	2.40634	2.27867	1.14794	1.68545	1.08356	1.94802	2.26488	0.986244	0.131392	0.30154
Solyc01g066480.3	23.7071	21.663	21.8713	26.7854	26.627	27.4181	28.3003	24.6115	27.8251	31.9162	32.0413	33.3867	24.7611	22.7357	24.2201	25.0262	27.7523	22.5338	28.4437	27.3289	27.2989	30.8298	32.9401	31.5364
Solyc01g066490.2	9.47077	12.7043	11.0044	11.8958	13.987	15.6702	4.90616	5.22636	5.53042	2.26667	1.87257	1.9397	10.4663	9.06686	8.13005	6.61956	5.67339	8.81982	3.06489	2.92425	3.144	1.61638	0.882144	1.13377
Solyc01g066500.1	0.438059	0.100769	0.212899	0.136178	0.109143	0.137444	0.38757	0.222114	0.204804	0.433219	0.079759	0.233503	0.131172	0.059281	0.233797	0.054389	0.26526	0.116219	0.160158	0.13752	0	0.279362	0.505682	0.286608
Solyc01g066510.3	0.111428	0.232206	0.219408	0.437748	0.516914	0.55838	0.624674	1.15868	0.470385	0.285069	0.218536	0.076756	0.053295	0.081003	0.116145	0.452756	0.402895	0.614941	0.498067	0.411649	0.326353	0.167144	0.128649	0.12878
Solyc01g066520.3	12.1797	8.58834	9.08602	7.95236	7.99214	7.22002	8.05023	9.47533	6.67905	10.3434	11.9021	19.2665	16.6543	15.0766	18.7885	10.8538	9.0255	9.76907	11.7575	12.2516	12.1683	21.2285	16.6406	12.4986
Solyc01g066560.3	0.105599	0.068716	0.097906	0.054952	0.06565	0.063827	0.286492	0.266109	0.356319	0.071245	0.037054	0.117442	0.104727	0.14708	0.068147	0.253274	0.217886	0.231141	0.66762	0.614749	0.527616	0.126843	0.163561	0.237563
Solyc01g066570.3	0.066935	0.049056	0	5.0854	2.75602	5.07053	1.59092	2.24928	1.1254	1.69892	0.743239	0.54108	0.354308	0.231449	0.440179	2.9747	2.99202	2.59011	0.920732	0.561325	0.370164	0.40568	0.469581	0.134606
Solyc01g066575.1	0	0	0	0	0	0	0	0	0	0	0	0	0	0	0	0	0	0	0	0	0	0	0	0
Solyc01g066590.3	66.6231	83.345	74.6334	47.5005	55.7769	58.5925	49.4061	44.7491	43.4048	60.0648	55.6868	50.983	55.1213	49.405	56.9571	33.0346	46.889	36.9607	44.3996	41.6462	44.7776	55.9469	41.0428	49.1941
Solyc01g066610.4	0.343036	0.186735	0.392735	0.728197	0.611268	0.829117	0.854201	1.55611	0.943311	2.06404	0.686351	1.11983	0.206498	0.34785	0.222325	1.0838	0.875559	0.917227	1.41652	1.60271	1.23728	0.527211	0.703956	0.906224
Solyc01g066612.1	0	0	0	0	0	0	0	0	0	0	0	0	0	0	0	0	0	0	0	0	0	0	0	0
Solyc01g066614.1	0	0	0	0	0	0	0	0.042645	0	0	0	0	0	0	0	0	0	0	0.048876	0	0	0	0	0
Solyc01g066616.1	0	0.095575	0	0	0	0	0	0	0	0	0	0	0	0	0	0.009241	0	0	0	0	0	0	0	0
Solyc01g066618.1	0	0	0	0	0	0	0	0	0	0	0	0	0	0	0	0	0	0	0	0	0	0	0	0
Solyc01g066620.4	0.535728	0.772668	0.619394	0.895803	1.10028	1.00793	0.698677	0.673662	0.821417	0.76462	0.840058	1.64114	1.10767	1.15844	0.834889	2.01628	1.65002	1.45268	2.53377	3.08625	1.97106	2.03324	1.30304	1.74106
Solyc01g066625.1	0	0.004633	0.002727	0.000311	0.00131	0.005561	0.003386	0	0.000818	0.017555	0	0	0.004021	0	0	0.006669	0.008259	0	0	0	0.000431	0.002717	0.007648	0
Solyc01g066630.1	2.27494	2.39553	2.1435	2.53616	1.7685	2.7351	4.16145	5.46053	3.71096	2.87031	2.24868	2.56718	0	0	0	0	0	0	0	0	0	0	0	0
Solyc01g066640.2	0.744858	1.0447	0.902488	0.587576	0.461801	0.631192	0.828935	1.35359	1.11942	17.4842	0.20831	0.20539	1.66061	4.8004	4.1929	0.964784	0.427485	0.826924	0.847993	0.205872	0.129604	0.178937	0.224788	0.108235
Solyc01g066650.2	0	0	0	0	0	0	0	0	0	0	0	0	0	0	0	0	0	0	0	0	0	0	0.222208	0
Solyc01g066660.1	0	0	0	0	0	0	0	0	0	0	0	0	0	0	0	0	0	0	0	0	0	0.086956	0.464207	0
Solyc01g066670.1	0	0	0	0	0	0	0	0	0	0	0	0.019187	0	0	0	0	0	0	0	0	0	0.031335	0.424763	0
Solyc01g066680.3	22.4908	54.3331	37.9404	37.0642	40.7295	30.8749	39.7392	32.5669	43.1713	25.4854	34.4294	100.068	83.9364	77.3927	87.3354	69.8718	90.2314	75.4102	76.6752	81.2645	66.513	56.1863	57.8798	47.3393
Solyc01g066690.3	22.9972	20.4058	22.5853	24.1829	22.7889	23.0069	22.5043	22.8574	22.0683	33.5508	24.7505	31.9738	21.4157	20.9496	19.9061	25.8953	23.7221	24.4788	23.5432	23.0454	25.8134	27.9721	31.0574	24.0164
Solyc01g066700.4	1.78771	0.840056	0.739225	7.89908	3.04776	3.59564	2.05087	2.59944	1.94836	5.98119	9.84009	28.8914	1.85432	1.41552	1.33051	2.07257	2.662	1.19547	4.61422	5.00222	3.72321	21.1504	66.2445	22.1261
Solyc01g066710.4	0.595865	0.236056	0.147903	1.35466	0.270037	1.0439	0.771174	0.526789	0.570293	2.08936	4.95001	9.44137	0.286779	0.452533	0.283713	0.470342	0.554319	0.231026	1.37945	2.19403	1.93277	6.39482	29.1915	10.7349
Solyc01g066720.3	57.6594	54.6052	50.8906	107.521	57.1175	89.0284	54.8801	51.3784	49.3406	99.9233	154.682	168.934	48.4344	43.8616	51.1027	47.0706	74.1313	47.7736	115.488	105.583	137.446	221.846	251.773	178.603
Solyc01g066730.4	1.40665	1.62458	1.55579	2.37765	2.48106	2.65683	3.12241	3.10904	2.65097	2.40253	1.27099	1.43067	1.66046	1.68123	1.41837	3.08619	2.47946	2.46052	2.42576	1.58731	1.8404	1.76957	1.02955	1.77109
Solyc01g066740.3	12.6276	16.3031	11.4846	3.57666	4.13236	3.5153	3.71626	8.00214	4.11748	11.4648	1.96805	1.89521	9.91045	12.3727	9.3048	4.462	3.38014	4.89571	4.13606	3.8843	3.56641	1.57574	1.96616	1.83126
Solyc01g066750.1	0	0	0	0	0	0	0	0	0	0	0	0	0	0	0	0	0	0	0	0	0	0	0	0
Solyc01g066760.2	0.880717	0.436207	0.546016	3.14797	1.98067	2.05531	1.74933	3.6312	2.56365	10.3229	3.57102	0.426492	0.860422	4.94745	5.58749	2.9083	2.256	1.58867	0.904166	0.535321	0.813013	0.725353	0.110471	0.400711
Solyc01g066770.3	3.52419	3.06771	1.9161	1.87403	2.2065	2.05768	1.78286	3.21357	2.2244	2.34625	2.03286	3.0453	3.91833	3.83001	3.75276	2.65772	2.88801	2.85241	3.0984	3.83574	3.42836	3.28878	3.24315	3.06693
Solyc01g066775.1	0	0	0.06645	0	0	0	0	0	0	0	0	0	0.0533	0	0	0	0	0	0	0	0	0	0	0.041402
Solyc01g066790.1	0	0.606343	0.170406	0.833687	0.179209	0.313912	0.264172	0.712072	0.144667	0.408765	0.323088	0.300753	0.337818	0.057487	0.630237	0.45221	0.820497	0.85946	0	0	0.028987	0.698935	0.525452	0.470618
Solyc01g066800.1	0	0	0	0	0	0	0	0	0	0	0	0	0	0	0	0	0	0	0	0	0	0	0	0
Solyc01g066810.4	0	0.0971	0.088332	0	0	0	0	0	0	0.058125	0.041754	0.031581	0	0.056391	0.218024	0	0	0	0	0	0.067255	0.087872	0.121498	0.119496
Solyc01g066820.4	6.39799	8.69986	9.22086	1.76408	1.98537	1.8716	3.1249	3.36633	2.10246	1.43951	0.939882	1.21612	2.62146	1.84284	1.67031	2.35978	1.82644	1.79268	2.00467	2.2274	2.00495	2.37517	1.50852	2.08415
Solyc01g066830.3	5.95402	5.23605	4.59228	5.15044	4.68059	4.68367	4.70456	5.93653	5.91392	7.23189	6.44783	8.76153	6.90782	7.03311	7.54953	5.66456	5.67112	5.21335	7.5828	8.2254	8.4191	7.6805	7.28398	8.14703
Solyc01g066840.3	305.211	244.91	323.138	894.248	584.432	842.955	462.13	456.438	470.364	618.736	577.183	508.806	292.612	325.974	338.455	469.813	623.314	517.159	568.867	468.875	585.559	657.356	495.301	494.537
Solyc01g066850.4	0.364053	0.68151	0.572248	0.31599	0.46865	0.374297	0.371202	0.728511	0.077615	0.420091	0.768101	1.24796	0.09915	0.378807	0.346536	0.392856	0.173937	0.22336	0.1492	0	0.219364	0.657393	2.49502	0.737528
Solyc01g066860.3	19.2196	22.2693	10.5589	16.2048	10.1176	9.80008	15.8821	21.616	11.7181	29.8168	31.354	10.8896	8.2391	34.0813	29.2559	15.4911	12.8753	14.6913	7.28684	7.9862	8.80678	8.05614	6.01503	3.69395
Solyc01g066870.3	17.2294	17.0104	12.6178	7.358	8.90292	7.41885	9.64391	10.2818	10.1215	10.5984	9.84597	8.53638	26.2603	26.1331	25.4008	9.73155	9.61122	8.26356	9.26772	9.13191	8.77972	10.2822	7.46521	10.5139
Solyc01g066880.3	39.1683	67.3745	45.3466	28.9287	35.5571	35.4523	18.1395	20.82	17.4578	17.8232	30.5716	41.1444	26.8865	30.661	27.3336	32.0613	25.1083	32.3144	17.7336	15.8975	13.5659	20.408	14.5751	14.689
Solyc01g066890.2	0	0	0	0	0	0	0	0	0	0	0	0	0	0	0	0	0	0	0	0	0	0	0	0
Solyc01g066895.1	0	0	0	0	0	0	0	0	0	0	0	0	0	0	0	0	0	0	0	0	0	0	0	0
Solyc01g066900.4	5.38782	5.35449	6.13923	3.50269	4.67654	3.72918	5.52902	8.8613	5.12402	18.4896	7.39503	5.91136	5.19782	7.84613	6.32879	5.19357	5.04456	5.04499	8.81645	7.17921	8.14731	6.4859	4.94175	7.25919
Solyc01g066905.1	0.052259	0.081814	0	0	0.141637	0.067631	0.015521	0.054169	0.127855	0.029905	0	0.042151	0	0	0	0	0	0	0.00044	0.00088	0	0	0	0
Solyc01g066910.3	2.21167	1.64474	2.61206	0.384133	0.692725	1.00183	0.15579	0.273278	0.101046	3.12878	0.20397	0	4.26759	44.9725	20.2891	0.170309	0.562712	0.073422	0.863639	0.316504	0.356848	0.416337	0.195649	0
Solyc01g066915.1	0.191755	0	0	0	0.06175	0	0	0	0	0	0	0	0	0	0	0	0	0.099267	0	0	0	0	0	0
Solyc01g066940.3	9.80889	6.06982	6.02578	11.8658	6.29368	8.73759	6.36526	8.66737	6.11317	16.2599	18.8526	38.185	8.71063	8.26078	8.51285	4.9024	9.15053	4.98809	10.3184	10.1675	10.6984	30.0084	62.6408	25.6908
Solyc01g066950.1	0	0	0	0	0	0	0	0	0.185736	0	0	0	0	0	0	0	0	0	0	0	0	0	0	0
Solyc01g066970.2	0.10837	0	0.069878	0.038831	0	0.072462	0.314759	0	0	0	0.412102	0	0	0	0.087695	0	0	0	0	0	0.180245	0	0	0
Solyc01g066980.3	3.17597	2.14949	2.25817	0.217455	0.063514	0.270524	0.110166	0.168527	0.285816	0.630887	0.309626	0.534781	1.83211	2.35838	1.95264	0	0	0.069458	0.082199	0.406011	0.336457	0.731009	1.01089	0
Solyc01g066990.1	0.176492	0.166	0	0.0728	0	0	0.482068	1.00924	0.275461	0.135649	0.122914	0.029223	0.336896	0	0	0.313591	0.271326	0.405875	1.20316	0.678597	0.644265	0	0.139421	0.149581
Solyc01g067000.4	20.64	14.2504	15.4264	27.9879	19.8952	21.3577	21.774	29.4681	20.5188	39.6595	55.6974	73.6312	18.8288	17.7967	20.456	23.256	27.0729	22.7255	34.1923	41.1981	41.7009	62.1138	48.2011	42.7698
Solyc01g067005.1	0	0	0	0	0	0	0	0	0	0	0	0.066146	0	0	0	0	0	0	0	0	0.120986	0	0.343626	0
Solyc01g067010.3	9.76692	9.36819	10.4365	23.6103	18.5296	20.8907	26.5011	26.1178	22.2807	26.1834	44.907	32.5179	7.78012	7.57921	7.53472	22.7332	26.4198	19.5412	25.34	23.881	23.3275	41.5955	32.5705	32.2037
Solyc01g067020.4	5.77074	3.33361	3.64157	6.07297	4.52592	4.27419	5.38612	3.34076	4.57106	9.08161	17.3512	31.9552	4.96652	2.99365	4.12335	7.7083	15.8523	8.65101	17.9796	17.1982	20.162	30.8547	35.6147	29.5398
Solyc01g067030.2	1.04151	0.447843	0.626257	0.699738	0.557714	0.45371	1.00846	1.53599	1.47933	1.04792	0.443058	1.01988	1.42646	2.35299	1.05124	1.05358	0.924617	1.44655	1.65443	1.70717	1.36929	0.780429	0.464915	0.790303
Solyc01g067040.2	0	0.041762	0	0.17799	0.057596	0.06682	0.080621	0.204415	0.080242	0.527407	0.035995	0	0.053258	0.171718	0.042991	0.044781	0.076947	0.175437	0	0.056994	0.04723	0.055104	0.051789	0.07481
Solyc01g067045.1	0	0	0	0	0	0	0	0	0	0	0.033717	0	0	0	0	0	0	0	0	0	0	0	0	0
Solyc01g067070.3	14.7456	17.7861	13.0831	15.3283	14.2186	14.5943	16.8107	14.6044	15.0017	17.2788	18.2316	28.0307	10.1743	11.7318	11.6941	15.5788	12.4174	16.4054	12.7004	14.629	13.5537	18.4296	14.0163	13.6849
Solyc01g067080.3	5.61603	6.06092	5.34456	12.1939	12.4596	12.6262	8.33906	7.16161	8.48858	10.8011	10.451	13.9218	4.84698	5.30833	5.94212	11.9555	11.0192	10.5911	8.36751	8.29176	8.93482	10.1751	11.8493	9.44595
Solyc01g067090.4	2.44954	2.66513	2.39993	2.1969	2.49314	2.11537	3.39633	3.98918	3.48335	3.41497	2.19522	3.90618	3.48141	3.22146	2.53509	4.78054	3.84267	4.30201	3.6291	4.28832	4.07202	5.45652	5.73407	3.30876
Solyc01g067100.4	21.41	18.0792	17.9772	14.6126	14.5392	12.484	21.1135	24.0335	19.8594	25.1163	24.6693	38.6788	22.5723	19.4559	20.1741	24.3288	24.8654	23.9666	34.3017	40.7766	37.3462	31.0217	41.5853	35.1637
Solyc01g067120.4	6.48756	6.93534	5.81965	3.30886	3.38779	3.6732	4.50721	3.61852	3.69091	6.31032	9.25704	13.6962	9.99396	9.50907	7.96789	7.53668	7.48818	8.58366	9.47853	7.12601	7.35246	6.07946	7.70553	11.2407
Solyc01g067130.4	0	0	0	0	0	0	0	0	0	0	0.258333	0.103623	0	0	0.109213	0	0	0.184115	0	0	0.109976	0.263651	0	0
Solyc01g067140.2	0	0	0	0	0	0	0	0	0	0	0	0	0	0	0	0	0	0	0	0	0	0	0	0
Solyc01g067145.1	0	0	0	0	0	0	0	0	0	0	0	0	0	0	0	0	0	0	0	0	0	0	0	0
Solyc01g067150.1	0	0	0	0	0	0	0	0	0	0	0	0	0	0	0	0	0	0	0	0	0	0	0	0
Solyc01g067160.4	1.38863	1.96986	1.08271	1.27851	0.945391	1.39803	1.19898	1.21741	1.17405	1.35514	0.684013	0.66022	1.98096	2.1077	2.50963	3.54073	1.95463	2.65184	0.626612	0.970024	1.16242	1.56808	0.666671	1.54702
Solyc01g067170.1	0	0.072867	0.064789	0	0	0	0	0	0	0.061644	0	0.119382	0.108042	0.074766	0	0	0.114948	0	0	0.167274	0	0	0.080294	0.065693
Solyc01g067173.1	0	0	0	0	0	0	0	0	0.045722	0	0.006194	0	0	0	0	0	0	0	0	0	0	0	0.008912	0
Solyc01g067177.1	0.048044	0.036259	0.040625	0.150875	0.067881	0.216842	0.011389	0.048903	0.071454	0.098666	0	0.030515	0.026835	0.018596	0.109473	0.145546	0.172792	0.157582	0	0.147813	0.030491	0.156201	0.033435	0.049962
Solyc01g067190.1	0.106744	0	0.075758	0.167273	0	0	0	0.184092	0	0	0	0	0	0	0	0	0.124069	0.059476	0	0.117119	0	0	0	0
Solyc01g067200.1	0	0.083376	0	0	0	0.050543	0.109774	0.190845	0.067402	0.06068	0	0.105167	0.086297	0	0	0.26221	0.170491	0.242763	0.196946	0.366374	0.152962	0.071222	0	0.066379
Solyc01g067210.4	0.383828	0.6284	0.256517	0.442949	0.608654	0.701493	0.595706	0.816635	0.565905	0.447907	0.172055	0.374743	0.438507	0.341195	0.163028	0.884067	0.675134	0.621358	0.754097	0.745476	0.667163	0.241975	0.311844	0.432672
Solyc01g067220.1	0.226954	0.083168	0.358715	0	0	0.081881	0.725423	0.546731	0.881455	0	0.172188	0	0.197893	0	0	0.580524	0.668109	0.649296	0.254665	0.553479	1.03349	0	0.190194	0.209057
Solyc01g067230.4	0.665833	0.400352	0.821363	0.160531	0.469636	0.117358	1.09112	1.42866	1.23472	0.302023	0	0.439702	0.259091	0.73976	0.104269	1.53616	0.822598	0.878734	0.73305	1.13411	0.963028	0.447607	0.499617	0.609277
Solyc01g067250.3	3.49214	5.08338	7.57458	7.60169	6.30517	7.98983	3.49715	3.30207	4.51659	2.39158	1.98298	3.74074	3.40197	3.93746	2.76315	6.26171	3.71242	6.87033	3.16244	2.74244	3.02215	3.22491	1.51597	1.7366
Solyc01g067255.1	0.408161	0.600458	0.355514	0	0.10682	0.161442	0.368291	0.449279	0.312546	0.271175	0.227419	0.277205	0.621271	0.602599	0.284064	0.350848	0.23259	0.470229	0.379254	0.862484	0.416044	0.480348	0	0.546353
Solyc01g067270.4	8.4159	10.1845	8.4964	8.03531	10.8391	10.8864	7.19224	5.87427	7.96398	5.14458	4.66406	7.16098	9.49955	9.47247	7.28282	8.11045	6.47675	7.51283	6.01717	5.45773	6.28342	5.71579	4.90793	4.55268
Solyc01g067280.3	16.1762	15.8911	17.2049	10.7714	11.8542	9.486	9.13791	8.08346	8.29927	13.4666	13.9405	17.7388	14.8281	12.2265	13.3762	10.5134	14.5639	9.76705	15.0362	13.1924	16.3335	19.2875	15.7081	16.2619
Solyc01g067290.3	63.9378	55.1744	64.9608	102.036	118.88	103.745	102.987	92.8277	115.668	62.7872	50.3418	19.7207	78.2829	82.9027	76.3723	107.079	92.1092	112.289	52.3053	42.045	34.9435	26.3429	15.4458	32.6433
Solyc01g067295.1	48.7862	65.8766	49.746	86.3996	36.1669	50.6326	67.7249	88.8453	70.3149	51.9869	36.6548	16.2305	203.578	318.207	354.051	199.855	169.57	201.878	39.2919	29.1283	43.8419	131.517	89.6285	31.447
Solyc01g067300.3	0.343099	0.588055	0.762926	0.727002	1.08117	0.669967	0.772749	0.337507	0.440512	1.13234	3.90145	5.26959	1.26002	0.4902	0.600446	1.74009	2.78268	1.54044	3.17913	3.59222	4.74538	8.40494	3.89403	3.62856
Solyc01g067320.1	0	0	0	0	0	0	0	0	0	0	0	0	0	0	0	0	0	0	0	0	0	0	0	0
Solyc01g067330.3	2.13671	0.21076	0.778635	0.253523	0.228718	0.048806	0	0	0.133381	0.937536	1.72508	2.52448	0.673995	0.252183	0.291787	0.405582	1.31178	0.350034	0.654686	0.503956	1.0216	2.03805	3.30985	3.92217
Solyc01g067340.3	0	0	0	0	0	0	0	0.15133	0.091357	0	0	0.046817	0	0.166041	0.313679	0.153978	0.064663	0	0	0	0	0.121917	0	0.126531
[truncated: 32,274 more rows]
