# Supplementary material for: The Characteristics and Expression Analysis of the Tomato KWL Gene Family Under Biotic Stress
Source: Genes (Basel). 2024 Nov 29;15(12):1555. doi: 10.3390/genes15121555 (PMC11675693; doi:10.3390/genes15121555)
Supplement: Supplementary file 1 [file genes-15-01555-s001.zip › Table S5 Codon analysis results.xlsx]

## Sheet: Sheet1
Table S5. Compositional features of nucleotide sequences of SlKWL genes
ID	GC content	1st letter GC	2nd letter GC	3rd letter GC
SlKWL1	0.4501	0.4841	0.5032	0.3631
SlKWL2	0.4356	0.4868	0.4762	0.3439
SlKWL3	0.4439	0.4895	0.4737	0.3684
SlKWL4	0.4365	0.4815	0.4788	0.3492
SlKWL5	0.434	0.4844	0.4844	0.3333
SlKWL6	0.4345	0.5536	0.4107	0.3393
SlKWL7	0.4332	0.4278	0.4599	0.4118
SlKWL8	0.3819	0.4219	0.4062	0.3177
SlKWL9	0.3524	0.4214	0.3786	0.2571
SlKWL10	0.3521	0.3803	0.3873	0.2887
SlKWL11	0.4088	0.4199	0.4972	0.3094
SlKWL12	0.4397	0.4366	0.5211	0.3615

## Sheet: Sheet2
ID	GC content	1st letter GC	2nd letter GC	3rd letter GC
SlKWL1	0.4501	0.4841	0.5032	0.3631
SlKWL2	0.4356	0.4868	0.4762	0.3439
SlKWL3	0.4439	0.4895	0.4737	0.3684
SlKWL4	0.4365	0.4815	0.4788	0.3492
SlKWL5	0.434	0.4844	0.4844	0.3333
SlKWL6	0.4345	0.5536	0.4107	0.3393
SlKWL7	0.4332	0.4278	0.4599	0.4118
SlKWL8	0.3819	0.4219	0.4062	0.3177
SlKWL9	0.3524	0.4214	0.3786	0.2571
SlKWL10	0.3521	0.3803	0.3873	0.2887
SlKWL11	0.4088	0.4199	0.4972	0.3094
SlKWL12	0.4397	0.4366	0.5211	0.3615
