# Supplementary material for: The Characteristics and Expression Analysis of the Tomato KWL Gene Family Under Biotic Stress
Source: Genes (Basel). 2024 Nov 29;15(12):1555. doi: 10.3390/genes15121555 (PMC11675693; doi:10.3390/genes15121555)
Supplement: Supplementary file 1 [file genes-15-01555-s001.zip › Table S6 Gene to cluster.xlsx]

## Sheet: Sheet1
gene	cluster
new_gene1	1
new_gene11	1
new_gene114	1
new_gene121	1
new_gene131	1
new_gene161	1
new_gene178	1
new_gene188	1
new_gene196	1
new_gene20	1
new_gene27	1
new_gene34	1
new_gene6	1
new_gene64	1
new_gene77	1
new_gene88	1
Solyc00g011560.1	1
Solyc00g500020.1	1
Solyc00g500024.1	1
Solyc00g500025.1	1
Solyc00g500026.1	1
Solyc00g500027.1	1
Solyc00g500028.1	1
Solyc00g500035.1	1
Solyc00g500036.1	1
Solyc00g500041.1	1
Solyc00g500047.1	1
Solyc00g500051.1	1
Solyc00g500052.1	1
Solyc00g500053.1	1
Solyc00g500054.1	1
Solyc00g500055.1	1
Solyc00g500056.1	1
Solyc00g500057.1	1
Solyc00g500065.1	1
Solyc00g500066.1	1
Solyc00g500067.1	1
Solyc00g500071.1	1
Solyc00g500072.1	1
Solyc00g500073.1	1
Solyc00g500079.1	1
Solyc00g500080.1	1
Solyc00g500086.1	1
Solyc00g500087.1	1
Solyc00g500091.1	1
Solyc00g500096.1	1
Solyc00g500123.1	1
Solyc00g500124.1	1
Solyc00g500135.1	1
Solyc00g500136.1	1
Solyc00g500137.1	1
Solyc00g500138.1	1
Solyc00g500139.1	1
Solyc00g500158.1	1
Solyc00g500160.1	1
Solyc00g500190.1	1
Solyc00g500192.1	1
Solyc00g500193.1	1
Solyc00g500205.1	1
Solyc00g500206.1	1
Solyc00g500207.1	1
Solyc00g500208.1	1
Solyc00g500209.1	1
Solyc00g500224.1	1
Solyc00g500290.1	1
Solyc00g500291.1	1
Solyc00g500298.1	1
Solyc00g500319.1	1
Solyc00g500321.1	1
Solyc00g500335.1	1
Solyc01g005120.3	1
Solyc01g005210.4	1
Solyc01g005490.3	1
Solyc01g005520.4	1
Solyc01g005530.3	1
Solyc01g005570.4	1
Solyc01g005580.2	1
Solyc01g005590.2	1
Solyc01g005600.4	1
Solyc01g005620.3	1
Solyc01g005720.3	1
Solyc01g005730.3	1
Solyc01g005860.2	1
Solyc01g005930.3	1
Solyc01g006190.3	1
Solyc01g006200.3	1
Solyc01g006460.3	1
Solyc01g006500.4	1
Solyc01g006510.3	1
Solyc01g006520.3	1
Solyc01g006720.4	1
Solyc01g006780.4	1
Solyc01g006790.3	1
Solyc01g006870.4	1
Solyc01g007060.3	1
Solyc01g007100.3	1
Solyc01g007210.3	1
Solyc01g007267.1	1
Solyc01g007790.4	1
Solyc01g007810.1	1
Solyc01g007860.3	1
Solyc01g007880.4	1
Solyc01g007890.3	1
Solyc01g007930.4	1
Solyc01g008150.1	1
Solyc01g008200.3	1
Solyc01g008230.4	1
Solyc01g008260.4	1
Solyc01g008420.3	1
Solyc01g008440.3	1
Solyc01g008480.4	1
Solyc01g008680.4	1
Solyc01g008780.3	1
Solyc01g008850.3	1
Solyc01g008880.3	1
Solyc01g008890.4	1
Solyc01g008920.4	1
Solyc01g008980.3	1
Solyc01g009070.3	1
Solyc01g009080.4	1
Solyc01g009120.3	1
Solyc01g009165.1	1
Solyc01g009190.3	1
Solyc01g009250.3	1
Solyc01g009430.3	1
Solyc01g009443.1	1
Solyc01g009500.4	1
Solyc01g009750.3	1
Solyc01g009960.4	1
Solyc01g010050.3	1
Solyc01g010185.1	1
Solyc01g010570.4	1
Solyc01g010640.3	1
Solyc01g010780.4	1
Solyc01g010950.3	1
Solyc01g010970.3	1
Solyc01g011105.1	1
Solyc01g011220.3	1
Solyc01g011350.3	1
Solyc01g011410.2	1
Solyc01g011460.3	1
Solyc01g013975.1	1
Solyc01g014105.1	1
Solyc01g014320.4	1
Solyc01g014373.1	1
Solyc01g014390.3	1
Solyc01g014680.1	1
Solyc01g015050.1	1
Solyc01g015060.1	1
Solyc01g016380.4	1
Solyc01g016530.1	1
Solyc01g016800.2	1
Solyc01g016970.2	1
Solyc01g017860.3	1
Solyc01g020320.3	1
Solyc01g020323.1	1
Solyc01g021680.1	1
Solyc01g028803.1	1
Solyc01g028865.1	1
Solyc01g056220.2	1
Solyc01g056310.3	1
Solyc01g057260.4	1
Solyc01g057300.2	1
Solyc01g057590.3	1
Solyc01g058003.1	1
Solyc01g058210.3	1
Solyc01g058350.1	1
Solyc01g058520.4	1
Solyc01g059850.3	1
Solyc01g059860.3	1
Solyc01g059870.4	1
Solyc01g060030.3	1
Solyc01g060080.4	1
Solyc01g060180.4	1
Solyc01g060350.1	1
Solyc01g065490.4	1
Solyc01g065540.3	1
Solyc01g065545.1	1
Solyc01g065690.3	1
Solyc01g065700.3	1
Solyc01g066200.1	1
Solyc01g066260.2	1
Solyc01g066290.2	1
Solyc01g066297.1	1
Solyc01g066590.3	1
Solyc01g066616.1	1
Solyc01g066740.3	1
Solyc01g066775.1	1
Solyc01g066820.4	1
Solyc01g066880.3	1
Solyc01g066915.1	1
Solyc01g066980.3	1
Solyc01g067360.3	1
Solyc01g067370.3	1
Solyc01g067443.1	1
Solyc01g067460.3	1
Solyc01g067570.3	1
Solyc01g067660.3	1
Solyc01g067965.1	1
Solyc01g068120.4	1
Solyc01g068360.4	1
Solyc01g068560.3	1
Solyc01g073650.3	1
Solyc01g073770.2	1
Solyc01g073870.4	1
Solyc01g073905.1	1
Solyc01g073930.3	1
Solyc01g073960.4	1
Solyc01g079130.2	1
Solyc01g079220.4	1
Solyc01g079270.1	1
Solyc01g079290.1	1
Solyc01g079350.3	1
Solyc01g079390.4	1
Solyc01g079640.4	1
Solyc01g079800.4	1
Solyc01g079855.1	1
Solyc01g079880.3	1
Solyc01g080080.3	1
Solyc01g080100.3	1
Solyc01g080240.4	1
Solyc01g080260.3	1
Solyc01g080320.3	1
Solyc01g080470.3	1
Solyc01g080540.3	1
Solyc01g080580.4	1
Solyc01g080870.3	1
Solyc01g080880.4	1
Solyc01g081050.4	1
Solyc01g081060.4	1
Solyc01g081190.4	1
Solyc01g081440.3	1
Solyc01g081480.3	1
Solyc01g081570.3	1
Solyc01g081586.1	1
Solyc01g086790.1	1
Solyc01g086890.3	1
Solyc01g086950.4	1
Solyc01g087010.3	1
Solyc01g087030.3	1
Solyc01g087040.2	1
Solyc01g087160.2	1
Solyc01g087190.4	1
Solyc01g087200.3	1
Solyc01g087250.3	1
Solyc01g087260.4	1
Solyc01g087710.2	1
Solyc01g087730.4	1
Solyc01g087740.1	1
Solyc01g087760.2	1
Solyc01g087770.4	1
Solyc01g087860.2	1
Solyc01g088030.4	1
Solyc01g088050.3	1
Solyc01g088100.4	1
Solyc01g088240.4	1
Solyc01g088250.4	1
Solyc01g088260.3	1
Solyc01g088290.2	1
Solyc01g088450.2	1
Solyc01g088640.4	1
Solyc01g088730.3	1
Solyc01g089840.2	1
Solyc01g089850.4	1
Solyc01g089857.1	1
Solyc01g089900.4	1
Solyc01g089920.3	1
Solyc01g089980.4	1
Solyc01g090050.4	1
Solyc01g090130.3	1
Solyc01g090160.4	1
Solyc01g090220.4	1
Solyc01g090440.2	1
Solyc01g090460.3	1
Solyc01g090760.4	1
Solyc01g090790.4	1
Solyc01g091040.3	1
Solyc01g091060.2	1
Solyc01g091260.3	1
Solyc01g091270.3	1
Solyc01g091630.3	1
Solyc01g091700.4	1
Solyc01g091710.4	1
Solyc01g091720.3	1
Solyc01g091860.4	1
Solyc01g091870.3	1
Solyc01g091950.4	1
Solyc01g092950.3	1
Solyc01g093965.2	1
Solyc01g094030.3	1
Solyc01g094080.4	1
Solyc01g094150.3	1
Solyc01g094180.4	1
Solyc01g094210.2	1
Solyc01g094340.3	1
Solyc01g094460.3	1
Solyc01g094480.4	1
Solyc01g094770.4	1
Solyc01g094780.4	1
Solyc01g094790.3	1
Solyc01g094840.3	1
Solyc01g094940.4	1
Solyc01g094990.2	1
Solyc01g095000.3	1
Solyc01g095030.3	1
Solyc01g095050.3	1
Solyc01g095220.2	1
Solyc01g095280.4	1
Solyc01g095300.3	1
Solyc01g095330.2	1
Solyc01g095530.2	1
Solyc01g095560.3	1
Solyc01g095570.3	1
Solyc01g095580.3	1
Solyc01g095610.4	1
Solyc01g095700.3	1
Solyc01g095890.4	1
Solyc01g096100.2	1
Solyc01g096180.4	1
Solyc01g096360.3	1
Solyc01g096470.3	1
Solyc01g096600.4	1
Solyc01g096610.4	1
Solyc01g096620.4	1
Solyc01g096630.3	1
Solyc01g096660.3	1
Solyc01g096700.4	1
Solyc01g097150.4	1
Solyc01g097290.4	1
Solyc01g097620.2	1
Solyc01g097630.3	1
Solyc01g097650.3	1
Solyc01g097730.4	1
Solyc01g097770.4	1
Solyc01g097800.3	1
Solyc01g097860.4	1
Solyc01g098080.3	1
Solyc01g098110.4	1
Solyc01g098120.2	1
Solyc01g098130.2	1
Solyc01g098280.4	1
Solyc01g098310.3	1
Solyc01g098460.4	1
Solyc01g098530.3	1
Solyc01g098540.3	1
Solyc01g098560.3	1
Solyc01g098620.2	1
Solyc01g098640.3	1
Solyc01g098660.2	1
Solyc01g099010.3	1
Solyc01g099020.3	1
Solyc01g099035.1	1
Solyc01g099070.1	1
Solyc01g099080.4	1
Solyc01g099110.4	1
Solyc01g099130.3	1
Solyc01g099140.4	1
Solyc01g099240.4	1
Solyc01g099260.3	1
Solyc01g099300.3	1
Solyc01g099470.3	1
Solyc01g099560.3	1
Solyc01g099630.4	1
Solyc01g099770.3	1
Solyc01g099940.3	1
Solyc01g100070.3	1
Solyc01g100110.4	1
Solyc01g100120.4	1
Solyc01g100140.4	1
Solyc01g100270.4	1
Solyc01g100350.3	1
Solyc01g100500.3	1
Solyc01g100670.1	1
Solyc01g100910.3	1
Solyc01g101160.2	1
Solyc01g101250.3	1
Solyc01g102270.2	1
Solyc01g102310.3	1
Solyc01g102440.3	1
Solyc01g102450.3	1
Solyc01g102460.4	1
Solyc01g102520.4	1
Solyc01g102610.3	1
Solyc01g102640.2	1
Solyc01g102650.2	1
Solyc01g102710.2	1
Solyc01g102720.3	1
Solyc01g102770.1	1
Solyc01g102850.3	1
Solyc01g102980.3	1
Solyc01g103090.4	1
Solyc01g103100.3	1
Solyc01g103110.3	1
Solyc01g103190.3	1
Solyc01g103410.3	1
Solyc01g103430.4	1
Solyc01g103540.3	1
Solyc01g103710.4	1
Solyc01g103760.3	1
Solyc01g103877.1	1
Solyc01g103890.3	1
Solyc01g104010.2	1
Solyc01g104240.3	1
Solyc01g104290.3	1
Solyc01g104320.4	1
Solyc01g104470.3	1
Solyc01g104710.3	1
Solyc01g104920.3	1
Solyc01g104930.3	1
Solyc01g104940.2	1
Solyc01g104950.4	1
Solyc01g105020.3	1
Solyc01g105030.3	1
Solyc01g105035.1	1
Solyc01g105040.3	1
Solyc01g105050.3	1
Solyc01g105090.3	1
Solyc01g105120.4	1
Solyc01g105220.3	1
Solyc01g105470.4	1
Solyc01g105880.4	1
Solyc01g105940.3	1
Solyc01g105950.3	1
Solyc01g105970.3	1
Solyc01g105980.3	1
Solyc01g106110.2	1
Solyc01g106200.3	1
Solyc01g106470.3	1
Solyc01g106570.3	1
Solyc01g106790.3	1
Solyc01g106820.3	1
Solyc01g106900.3	1
Solyc01g106910.4	1
Solyc01g106950.3	1
Solyc01g106970.3	1
Solyc01g107070.4	1
Solyc01g107180.3	1
Solyc01g107300.4	1
Solyc01g107380.3	1
Solyc01g107430.2	1
Solyc01g107460.2	1
Solyc01g107470.4	1
Solyc01g107750.3	1
Solyc01g107960.4	1
Solyc01g108030.4	1
Solyc01g108418.1	1
Solyc01g108500.4	1
Solyc01g108620.3	1
Solyc01g108740.3	1
Solyc01g109000.1	1
Solyc01g109030.4	1
Solyc01g109135.1	1
Solyc01g109210.2	1
Solyc01g109230.3	1
Solyc01g109240.3	1
Solyc01g109300.3	1
Solyc01g109330.3	1
Solyc01g109600.4	1
Solyc01g109700.3	1
Solyc01g109780.3	1
Solyc01g109800.2	1
Solyc01g110000.3	1
Solyc01g110140.4	1
Solyc01g110180.4	1
Solyc01g110360.3	1
Solyc01g110370.4	1
Solyc01g110520.3	1
Solyc01g110530.3	1
Solyc01g110570.3	1
Solyc01g110620.1	1
Solyc01g110630.4	1
Solyc01g110640.2	1
Solyc01g110660.4	1
Solyc01g110670.3	1
Solyc01g110680.4	1
Solyc01g110710.3	1
Solyc01g110720.2	1
Solyc01g110780.1	1
Solyc01g110790.3	1
Solyc01g110880.1	1
Solyc01g111000.4	1
Solyc01g111030.2	1
Solyc01g111190.4	1
Solyc01g111580.3	1
Solyc01g111660.4	1
Solyc01g111750.4	1
Solyc01g111820.2	1
Solyc01g111860.4	1
Solyc01g111890.3	1
Solyc01g112010.3	1
Solyc01g112315.1	1
Solyc01g113620.3	1
Solyc01g150101.1	1
Solyc01g150115.1	1
Solyc01g150126.1	1
Solyc01g150156.1	1
Solyc01g150163.1	1
Solyc01g150166.1	1
Solyc01g150169.1	1
Solyc01g150176.1	1
Solyc02g005003.1	1
Solyc02g005007.1	1
Solyc02g005180.3	1
Solyc02g005310.3	1
Solyc02g005320.2	1
Solyc02g005335.1	1
Solyc02g005340.4	1
Solyc02g014040.1	1
Solyc02g014110.1	1
Solyc02g014490.4	1
Solyc02g014520.4	1
Solyc02g014640.1	1
Solyc02g014650.1	1
Solyc02g014660.1	1
Solyc02g014670.2	1
Solyc02g014680.1	1
Solyc02g014720.4	1
Solyc02g020900.1	1
Solyc02g020910.4	1
Solyc02g021067.1	1
Solyc02g021167.1	1
Solyc02g021290.1	1
Solyc02g021480.4	1
Solyc02g021590.3	1
Solyc02g021685.1	1
Solyc02g030260.2	1
Solyc02g031710.3	1
Solyc02g031750.3	1
Solyc02g031840.3	1
Solyc02g031980.3	1
Solyc02g032030.1	1
Solyc02g032200.4	1
Solyc02g032523.1	1
Solyc02g032845.1	1
Solyc02g033055.1	1
Solyc02g033060.3	1
Solyc02g033070.1	1
Solyc02g036260.4	1
Solyc02g036280.3	1
Solyc02g036320.2	1
Solyc02g036440.3	1
Solyc02g038805.1	1
Solyc02g038816.1	1
Solyc02g043940.1	1
Solyc02g044020.3	1
Solyc02g061870.1	1
Solyc02g062015.1	1
Solyc02g062180.3	1
Solyc02g062340.3	1
Solyc02g062430.3	1
Solyc02g062580.3	1
Solyc02g062610.3	1
Solyc02g062640.4	1
Solyc02g062690.3	1
Solyc02g062720.4	1
Solyc02g062750.4	1
Solyc02g062940.3	1
Solyc02g063000.4	1
Solyc02g063010.3	1
Solyc02g063030.4	1
Solyc02g063170.3	1
Solyc02g063220.3	1
Solyc02g063230.1	1
Solyc02g063330.3	1
Solyc02g063370.2	1
Solyc02g064720.3	1
Solyc02g064800.3	1
Solyc02g064900.3	1
Solyc02g065010.1	1
Solyc02g065050.1	1
Solyc02g065070.3	1
Solyc02g065110.3	1
Solyc02g065220.4	1
Solyc02g065230.3	1
Solyc02g065310.1	1
Solyc02g065320.2	1
Solyc02g065330.1	1
Solyc02g065340.3	1
Solyc02g065360.4	1
Solyc02g065400.3	1
Solyc02g065420.3	1
Solyc02g065590.3	1
Solyc02g065600.3	1
Solyc02g065690.3	1
Solyc02g065700.3	1
Solyc02g065720.3	1
Solyc02g065730.2	1
Solyc02g066830.4	1
Solyc02g066940.4	1
Solyc02g067090.4	1
Solyc02g067107.1	1
Solyc02g067120.4	1
Solyc02g067340.4	1
Solyc02g067350.3	1
Solyc02g067550.2	1
Solyc02g068040.3	1
Solyc02g068170.1	1
Solyc02g068240.4	1
Solyc02g068290.2	1
Solyc02g068310.4	1
Solyc02g068420.4	1
Solyc02g068700.3	1
Solyc02g068710.3	1
Solyc02g068780.4	1
Solyc02g068793.1	1
Solyc02g068820.3	1
Solyc02g068920.3	1
Solyc02g068970.2	1
Solyc02g069020.3	1
Solyc02g069030.3	1
Solyc02g069040.4	1
Solyc02g069050.1	1
Solyc02g069160.3	1
Solyc02g069170.3	1
Solyc02g069220.2	1
Solyc02g069290.3	1
Solyc02g069450.3	1
Solyc02g069460.3	1
Solyc02g069650.3	1
Solyc02g069860.4	1
Solyc02g069880.4	1
Solyc02g070080.4	1
Solyc02g070490.4	1
Solyc02g070610.3	1
Solyc02g070720.1	1
Solyc02g070740.1	1
Solyc02g070770.3	1
Solyc02g070890.3	1
Solyc02g070910.3	1
Solyc02g070920.3	1
Solyc02g070940.1	1
Solyc02g070970.1	1
Solyc02g070980.1	1
Solyc02g070990.1	1
Solyc02g071000.1	1
Solyc02g071010.1	1
Solyc02g071020.3	1
Solyc02g071030.2	1
Solyc02g071050.4	1
Solyc02g071110.3	1
Solyc02g071140.3	1
Solyc02g071200.4	1
Solyc02g071240.3	1
Solyc02g071260.3	1
Solyc02g071380.2	1
Solyc02g071580.4	1
Solyc02g071640.3	1
Solyc02g071680.1	1
Solyc02g071860.4	1
Solyc02g072160.4	1
Solyc02g072260.4	1
Solyc02g072540.3	1
Solyc02g072550.1	1
Solyc02g075630.3	1
Solyc02g076630.1	1
Solyc02g076660.3	1
Solyc02g077110.3	1
Solyc02g077150.1	1
Solyc02g077270.4	1
Solyc02g077310.4	1
Solyc02g077460.3	1
Solyc02g077530.2	1
Solyc02g077590.1	1
Solyc02g077600.3	1
Solyc02g077660.3	1
Solyc02g077700.1	1
Solyc02g077710.1	1
Solyc02g077770.3	1
Solyc02g077820.1	1
Solyc02g077870.1	1
Solyc02g077880.3	1
Solyc02g078020.3	1
Solyc02g078230.2	1
Solyc02g078240.4	1
Solyc02g078250.4	1
Solyc02g078450.3	1
Solyc02g078460.3	1
Solyc02g078470.4	1
Solyc02g078490.3	1
Solyc02g078510.4	1
Solyc02g078620.1	1
Solyc02g078710.1	1
Solyc02g078750.3	1
Solyc02g078790.4	1
Solyc02g078800.4	1
Solyc02g078990.4	1
Solyc02g079100.3	1
Solyc02g079190.3	1
Solyc02g079250.4	1
Solyc02g079360.3	1
Solyc02g079390.4	1
Solyc02g079940.3	1
Solyc02g079980.3	1
Solyc02g080275.1	1
Solyc02g080310.2	1
Solyc02g080440.3	1
Solyc02g080570.3	1
Solyc02g080640.4	1
Solyc02g080780.3	1
Solyc02g080790.4	1
Solyc02g080940.3	1
Solyc02g080970.4	1
Solyc02g081150.1	1
Solyc02g081220.3	1
Solyc02g081470.4	1
Solyc02g081520.3	1
Solyc02g081640.4	1
Solyc02g082060.2	1
Solyc02g082070.4	1
Solyc02g082110.4	1
Solyc02g082140.3	1
Solyc02g082315.2	1
Solyc02g082370.1	1
Solyc02g082635.1	1
Solyc02g082637.1	1
Solyc02g082660.3	1
Solyc02g082680.4	1
Solyc02g082737.1	1
Solyc02g082760.3	1
Solyc02g082770.3	1
Solyc02g083050.1	1
Solyc02g083060.1	1
Solyc02g083070.2	1
Solyc02g083090.1	1
Solyc02g083100.2	1
Solyc02g083280.4	1
Solyc02g083290.4	1
Solyc02g083320.3	1
Solyc02g083380.3	1
Solyc02g083670.4	1
Solyc02g083785.1	1
Solyc02g083835.1	1
Solyc02g084083.1	1
Solyc02g084170.2	1
Solyc02g084173.1	1
Solyc02g084230.3	1
Solyc02g084260.3	1
Solyc02g084280.3	1
Solyc02g084305.1	1
Solyc02g084360.3	1
Solyc02g084420.3	1
Solyc02g084430.3	1
Solyc02g084440.4	1
Solyc02g084540.3	1
Solyc02g084550.3	1
Solyc02g084570.4	1
Solyc02g084640.4	1
Solyc02g084650.3	1
Solyc02g085470.3	1
Solyc02g085570.4	1
Solyc02g085740.4	1
Solyc02g085750.4	1
Solyc02g085770.4	1
Solyc02g085810.3	1
Solyc02g085920.3	1
Solyc02g085933.1	1
Solyc02g086220.3	1
Solyc02g086350.3	1
Solyc02g086440.4	1
Solyc02g086451.1	1
Solyc02g086620.3	1
Solyc02g086670.4	1
Solyc02g086680.4	1
Solyc02g086830.3	1
Solyc02g086850.3	1
Solyc02g086930.4	1
Solyc02g087140.3	1
Solyc02g087180.4	1
Solyc02g087320.2	1
Solyc02g087340.3	1
Solyc02g087810.3	1
Solyc02g088420.3	1
Solyc02g088450.4	1
Solyc02g088520.4	1
Solyc02g088560.4	1
Solyc02g088590.4	1
Solyc02g088600.4	1
Solyc02g088920.4	1
Solyc02g088940.3	1
Solyc02g088957.1	1
Solyc02g089040.3	1
Solyc02g089065.1	1
Solyc02g089120.4	1
Solyc02g089130.4	1
Solyc02g089220.4	1
Solyc02g089360.4	1
Solyc02g089390.3	1
Solyc02g089540.3	1
Solyc02g089670.4	1
Solyc02g089850.3	1
Solyc02g089860.1	1
Solyc02g089890.4	1
Solyc02g090030.2	1
Solyc02g090040.2	1
Solyc02g090045.1	1
Solyc02g090100.1	1
Solyc02g090430.3	1
Solyc02g090460.2	1
Solyc02g090643.1	1
Solyc02g090850.3	1
Solyc02g090890.4	1
Solyc02g090900.3	1
Solyc02g091030.4	1
Solyc02g091080.2	1
Solyc02g091120.4	1
Solyc02g091300.3	1
Solyc02g091330.4	1
Solyc02g091350.4	1
Solyc02g091370.2	1
Solyc02g091400.1	1
Solyc02g091535.1	1
Solyc02g091560.3	1
Solyc02g091665.1	1
Solyc02g091920.3	1
Solyc02g091940.3	1
Solyc02g092030.3	1
Solyc02g092070.3	1
Solyc02g092075.1	1
Solyc02g092400.1	1
Solyc02g092530.4	1
Solyc02g092540.2	1
Solyc02g092560.3	1
Solyc02g092570.1	1
Solyc02g092600.3	1
Solyc02g092610.3	1
Solyc02g092620.3	1
Solyc02g092650.3	1
Solyc02g092660.3	1
Solyc02g092700.3	1
Solyc02g092760.3	1
Solyc02g092780.3	1
Solyc02g092810.4	1
Solyc02g092920.4	1
Solyc02g092960.1	1
Solyc02g093220.3	1
Solyc02g093440.4	1
Solyc02g093525.1	1
Solyc02g093545.1	1
Solyc02g093610.3	1
Solyc02g093620.2	1
Solyc02g093630.3	1
Solyc02g093720.3	1
Solyc02g093800.3	1
Solyc02g093980.3	1
Solyc02g094120.3	1
Solyc02g094130.3	1
Solyc02g094230.1	1
Solyc02g094570.3	1
Solyc02g150103.1	1
Solyc02g150109.1	1
Solyc02g150116.1	1
Solyc02g150122.1	1
Solyc02g150126.1	1
Solyc02g150134.1	1
Solyc02g150135.1	1
Solyc02g150139.1	1
Solyc02g150140.1	1
Solyc02g150141.1	1
Solyc02g150143.1	1
Solyc02g150146.1	1
Solyc02g150148.1	1
Solyc03g005090.4	1
Solyc03g005120.3	1
Solyc03g005230.3	1
Solyc03g005370.1	1
Solyc03g005580.2	1
Solyc03g005630.3	1
Solyc03g005730.4	1
Solyc03g005760.1	1
Solyc03g005770.3	1
Solyc03g005780.3	1
Solyc03g005800.4	1
Solyc03g005810.4	1
Solyc03g005820.3	1
Solyc03g005943.1	1
Solyc03g006020.3	1
Solyc03g006030.4	1
Solyc03g006050.4	1
Solyc03g006100.4	1
Solyc03g006110.3	1
Solyc03g006130.3	1
Solyc03g006360.3	1
Solyc03g006440.3	1
Solyc03g006490.3	1
Solyc03g006640.3	1
Solyc03g006780.2	1
Solyc03g006810.3	1
Solyc03g006830.3	1
Solyc03g006880.3	1
Solyc03g006920.2	1
Solyc03g007360.3	1
Solyc03g007370.3	1
Solyc03g007420.3	1
Solyc03g007430.3	1
Solyc03g007440.4	1
Solyc03g007510.4	1
Solyc03g007775.2	1
Solyc03g008013.1	1
Solyc03g008015.1	1
Solyc03g013080.1	1
Solyc03g013240.4	1
Solyc03g013293.1	1
Solyc03g013297.1	1
Solyc03g013304.2	1
Solyc03g013615.1	1
Solyc03g019680.3	1
Solyc03g019860.3	1
Solyc03g019880.3	1
Solyc03g019930.4	1
Solyc03g025100.1	1
Solyc03g025110.1	1
Solyc03g025117.1	1
Solyc03g025140.1	1
Solyc03g025210.3	1
Solyc03g025250.4	1
Solyc03g025290.3	1
Solyc03g025510.3	1
Solyc03g025710.3	1
Solyc03g025720.3	1
Solyc03g025800.3	1
Solyc03g025930.4	1
Solyc03g025980.3	1
Solyc03g026015.1	1
Solyc03g026020.3	1
Solyc03g026200.4	1
Solyc03g026330.4	1
Solyc03g031570.4	1
Solyc03g031650.4	1
Solyc03g031700.4	1
Solyc03g032040.3	1
Solyc03g032060.1	1
Solyc03g032110.3	1
Solyc03g032120.3	1
Solyc03g032140.4	1
Solyc03g033310.4	1
Solyc03g033350.3	1
Solyc03g033360.3	1
Solyc03g033510.3	1
Solyc03g033560.3	1
Solyc03g033610.1	1
Solyc03g033650.3	1
Solyc03g033850.3	1
Solyc03g033920.1	1
Solyc03g033950.4	1
Solyc03g033980.4	1
Solyc03g034060.4	1
Solyc03g034270.3	1
Solyc03g034300.1	1
Solyc03g034455.1	1
Solyc03g037490.1	1
Solyc03g043600.3	1
Solyc03g043760.4	1
Solyc03g043950.4	1
Solyc03g044060.4	1
Solyc03g044270.3	1
Solyc03g044330.1	1
Solyc03g044355.1	1
Solyc03g044480.3	1
Solyc03g044530.1	1
Solyc03g044625.1	1
Solyc03g044742.1	1
Solyc03g044800.2	1
Solyc03g044970.1	1
Solyc03g045010.1	1
Solyc03g045080.3	1
Solyc03g045140.4	1
Solyc03g046440.3	1
Solyc03g046570.4	1
Solyc03g053050.1	1
Solyc03g053085.1	1
Solyc03g058490.1	1
Solyc03g059100.3	1
Solyc03g059170.2	1
Solyc03g059207.1	1
Solyc03g059360.1	1
Solyc03g059390.3	1
Solyc03g062780.1	1
Solyc03g062895.1	1
Solyc03g062950.1	1
Solyc03g063040.4	1
Solyc03g063060.3	1
Solyc03g063370.3	1
Solyc03g063700.1	1
Solyc03g064010.4	1
Solyc03g065353.1	1
Solyc03g070450.1	1
Solyc03g070470.1	1
Solyc03g071560.4	1
Solyc03g071623.1	1
Solyc03g077985.1	1
Solyc03g078060.4	1
Solyc03g078210.4	1
Solyc03g078230.3	1
Solyc03g078310.1	1
Solyc03g078320.1	1
Solyc03g078330.1	1
Solyc03g078350.3	1
Solyc03g078385.1	1
Solyc03g078537.1	1
Solyc03g078770.3	1
Solyc03g079860.2	1
Solyc03g079910.3	1
Solyc03g079960.4	1
Solyc03g080030.4	1
Solyc03g080040.1	1
Solyc03g080060.1	1
Solyc03g080140.3	1
Solyc03g082380.4	1
Solyc03g082470.4	1
Solyc03g082510.1	1
Solyc03g082900.3	1
Solyc03g083010.3	1
Solyc03g083300.3	1
Solyc03g083310.4	1
Solyc03g083320.4	1
Solyc03g083340.3	1
Solyc03g083430.3	1
Solyc03g083490.3	1
Solyc03g083560.1	1
Solyc03g083650.4	1
Solyc03g083830.1	1
Solyc03g083960.3	1
Solyc03g093160.3	1
Solyc03g093170.1	1
Solyc03g093185.1	1
Solyc03g093190.1	1
Solyc03g093343.1	1
Solyc03g093347.1	1
Solyc03g093400.2	1
Solyc03g093690.3	1
Solyc03g093777.1	1
Solyc03g093830.3	1
Solyc03g094040.4	1
Solyc03g094050.4	1
Solyc03g094060.4	1
Solyc03g094100.1	1
Solyc03g094170.3	1
Solyc03g094173.1	1
Solyc03g095210.2	1
Solyc03g095370.3	1
Solyc03g095540.1	1
Solyc03g095620.4	1
Solyc03g095860.3	1
Solyc03g095950.3	1
Solyc03g095980.3	1
Solyc03g096080.4	1
Solyc03g096220.3	1
Solyc03g096740.4	1
Solyc03g096800.4	1
Solyc03g096900.4	1
Solyc03g097060.4	1
Solyc03g097080.4	1
Solyc03g097170.3	1
Solyc03g097460.3	1
Solyc03g097580.4	1
Solyc03g097630.3	1
Solyc03g097710.4	1
Solyc03g097870.4	1
Solyc03g097940.3	1
Solyc03g098000.3	1
Solyc03g098020.4	1
Solyc03g098060.3	1
Solyc03g098070.3	1
Solyc03g098110.4	1
Solyc03g098320.4	1
Solyc03g098590.3	1
Solyc03g098630.4	1
Solyc03g104810.3	1
Solyc03g110860.3	1
Solyc03g110920.2	1
Solyc03g110930.3	1
Solyc03g110940.3	1
Solyc03g111000.3	1
Solyc03g111070.3	1
Solyc03g111110.1	1
Solyc03g111410.3	1
Solyc03g111520.3	1
Solyc03g111620.1	1
Solyc03g111690.4	1
Solyc03g111700.3	1
Solyc03g111705.1	1
Solyc03g111740.3	1
Solyc03g111920.2	1
Solyc03g111950.3	1
Solyc03g111953.1	1
Solyc03g111970.4	1
Solyc03g111993.1	1
Solyc03g111997.1	1
Solyc03g112013.1	1
Solyc03g112017.1	1
Solyc03g112050.4	1
Solyc03g112130.1	1
Solyc03g112200.1	1
Solyc03g112450.4	1
Solyc03g112500.4	1
Solyc03g112580.3	1
Solyc03g112730.4	1
Solyc03g112800.2	1
Solyc03g112860.3	1
Solyc03g113170.3	1
Solyc03g113180.3	1
Solyc03g113190.1	1
Solyc03g113230.3	1
Solyc03g113250.4	1
Solyc03g113260.1	1
Solyc03g113270.3	1
Solyc03g113280.3	1
Solyc03g113340.3	1
Solyc03g113590.3	1
Solyc03g113620.3	1
Solyc03g113730.3	1
Solyc03g113870.1	1
Solyc03g113880.4	1
Solyc03g113890.1	1
Solyc03g113920.4	1
Solyc03g113990.3	1
Solyc03g114020.3	1
Solyc03g114070.3	1
Solyc03g114110.4	1
Solyc03g114150.3	1
Solyc03g114330.3	1
Solyc03g114340.3	1
Solyc03g114400.3	1
Solyc03g114450.3	1
Solyc03g114915.1	1
Solyc03g115020.3	1
Solyc03g115160.3	1
Solyc03g115170.1	1
Solyc03g115320.3	1
Solyc03g115540.2	1
Solyc03g115550.3	1
Solyc03g115560.3	1
Solyc03g115580.4	1
Solyc03g115730.3	1
Solyc03g115815.1	1
Solyc03g115830.2	1
Solyc03g115900.4	1
Solyc03g115940.4	1
Solyc03g115980.1	1
Solyc03g116150.4	1
Solyc03g116160.1	1
Solyc03g116173.1	1
Solyc03g116270.3	1
Solyc03g116320.3	1
Solyc03g116570.3	1
Solyc03g116580.4	1
Solyc03g116630.3	1
Solyc03g116640.4	1
Solyc03g116730.4	1
Solyc03g116780.3	1
Solyc03g116800.4	1
Solyc03g116830.4	1
Solyc03g116930.3	1
Solyc03g116950.2	1
Solyc03g116970.3	1
Solyc03g117050.4	1
Solyc03g117340.1	1
Solyc03g117360.4	1
Solyc03g117370.3	1
Solyc03g117390.3	1
Solyc03g117400.4	1
Solyc03g117410.2	1
Solyc03g117420.4	1
Solyc03g117440.3	1
Solyc03g117610.2	1
Solyc03g117620.4	1
Solyc03g117800.4	1
Solyc03g117810.4	1
Solyc03g117970.4	1
Solyc03g118140.3	1
Solyc03g118150.3	1
Solyc03g118180.3	1
Solyc03g118230.3	1
Solyc03g118250.4	1
Solyc03g118260.3	1
Solyc03g118300.1	1
Solyc03g118330.3	1
Solyc03g118380.3	1
Solyc03g118430.3	1
Solyc03g118620.3	1
Solyc03g118630.3	1
Solyc03g118710.3	1
Solyc03g118870.4	1
Solyc03g118900.3	1
Solyc03g119140.4	1
Solyc03g119190.3	1
Solyc03g119260.4	1
Solyc03g119300.4	1
Solyc03g119460.4	1
Solyc03g119485.1	1
Solyc03g119540.3	1
Solyc03g119570.3	1
Solyc03g119620.1	1
Solyc03g119630.4	1
Solyc03g119670.3	1
Solyc03g119700.3	1
Solyc03g119710.4	1
Solyc03g119720.4	1
Solyc03g119740.3	1
Solyc03g119760.3	1
Solyc03g119770.4	1
Solyc03g119890.4	1
Solyc03g120020.4	1
Solyc03g120240.3	1
Solyc03g120580.3	1
Solyc03g120640.3	1
Solyc03g120650.4	1
Solyc03g120820.4	1
Solyc03g120940.4	1
Solyc03g121010.4	1
Solyc03g121050.3	1
Solyc03g121110.3	1
Solyc03g121240.1	1
Solyc03g121250.3	1
Solyc03g121300.2	1
Solyc03g121440.4	1
Solyc03g121540.3	1
Solyc03g121550.3	1
Solyc03g121730.3	1
Solyc03g121860.1	1
Solyc03g121920.3	1
Solyc03g121990.4	1
Solyc03g122010.1	1
Solyc03g122100.3	1
Solyc03g123460.4	1
Solyc03g123520.3	1
Solyc03g123560.3	1
Solyc03g123660.3	1
Solyc03g123710.3	1
Solyc03g123930.1	1
Solyc03g123940.1	1
Solyc03g150111.1	1
Solyc03g150112.1	1
Solyc04g005015.1	1
Solyc04g005350.3	1
Solyc04g005410.3	1
Solyc04g005620.3	1
Solyc04g005800.3	1
Solyc04g005820.4	1
Solyc04g005900.3	1
Solyc04g007000.2	1
Solyc04g007015.1	1
Solyc04g007100.4	1
Solyc04g007110.4	1
Solyc04g007170.3	1
Solyc04g007210.3	1
Solyc04g007240.1	1
Solyc04g007290.4	1
Solyc04g007430.2	1
Solyc04g007500.1	1
Solyc04g007540.3	1
Solyc04g007640.3	1
Solyc04g007800.4	1
Solyc04g007810.1	1
Solyc04g007840.3	1
Solyc04g007950.4	1
Solyc04g007970.3	1
Solyc04g008020.3	1
Solyc04g008135.1	1
Solyc04g008200.4	1
Solyc04g008205.1	1
Solyc04g008210.2	1
Solyc04g008220.4	1
Solyc04g008230.3	1
Solyc04g008260.3	1
Solyc04g008270.4	1
Solyc04g008303.1	1
Solyc04g008307.1	1
Solyc04g008400.1	1
Solyc04g008403.1	1
Solyc04g008407.1	1
Solyc04g008470.3	1
Solyc04g008570.4	1
Solyc04g008780.4	1
Solyc04g008980.3	1
Solyc04g009050.4	1
Solyc04g009130.4	1
Solyc04g009150.1	1
Solyc04g009250.1	1
Solyc04g009280.1	1
Solyc04g009370.4	1
Solyc04g009457.1	1
Solyc04g009510.4	1
Solyc04g009580.3	1
Solyc04g009740.4	1
Solyc04g009770.3	1
Solyc04g010030.1	1
Solyc04g010100.2	1
Solyc04g010190.1	1
Solyc04g010285.1	1
Solyc04g010290.4	1
Solyc04g010330.3	1
Solyc04g011380.4	1
Solyc04g011430.3	1
Solyc04g011500.3	1
Solyc04g011615.1	1
Solyc04g011630.1	1
Solyc04g011870.1	1
Solyc04g011890.1	1
Solyc04g014390.3	1
Solyc04g014460.4	1
Solyc04g014480.3	1
Solyc04g014510.3	1
Solyc04g014550.3	1
Solyc04g014560.4	1
Solyc04g014578.2	1
Solyc04g014830.3	1
Solyc04g014855.1	1
Solyc04g014880.4	1
Solyc04g014960.4	1
Solyc04g015000.2	1
Solyc04g015170.3	1
Solyc04g015500.3	1
Solyc04g015530.3	1
Solyc04g015630.2	1
Solyc04g015680.3	1
Solyc04g015750.3	1
Solyc04g015850.3	1
Solyc04g016020.1	1
Solyc04g016040.1	1
Solyc04g016185.1	1
Solyc04g016270.2	1
Solyc04g017640.1	1
Solyc04g019310.3	1
Solyc04g019313.1	1
Solyc04g024430.3	1
Solyc04g024940.3	1
Solyc04g024950.2	1
Solyc04g024963.1	1
Solyc04g025280.4	1
Solyc04g025400.3	1
Solyc04g025455.1	1
Solyc04g025750.3	1
Solyc04g025820.1	1
Solyc04g026210.3	1
Solyc04g026250.1	1
Solyc04g028445.1	1
Solyc04g028470.2	1
Solyc04g039730.3	1
Solyc04g039733.1	1
Solyc04g040160.4	1
Solyc04g045560.4	1
Solyc04g045565.1	1
Solyc04g047780.1	1
Solyc04g049010.3	1
Solyc04g049210.3	1
Solyc04g049220.3	1
Solyc04g049390.3	1
Solyc04g049670.4	1
Solyc04g049800.3	1
Solyc04g049807.1	1
Solyc04g049850.3	1
Solyc04g049877.1	1
Solyc04g049890.4	1
Solyc04g049893.1	1
Solyc04g050050.3	1
Solyc04g050060.1	1
Solyc04g050070.3	1
Solyc04g050130.1	1
Solyc04g050175.1	1
Solyc04g050270.1	1
Solyc04g050310.3	1
Solyc04g050440.3	1
Solyc04g050470.4	1
Solyc04g050577.1	1
Solyc04g050622.1	1
Solyc04g050955.1	1
Solyc04g050960.3	1
Solyc04g050990.3	1
Solyc04g051150.3	1
Solyc04g051240.1	1
Solyc04g051248.1	1
Solyc04g051410.4	1
Solyc04g051470.1	1
Solyc04g051650.3	1
Solyc04g051800.3	1
Solyc04g052890.3	1
Solyc04g052980.1	1
Solyc04g052990.1	1
Solyc04g053000.1	1
Solyc04g053010.1	1
Solyc04g053020.2	1
Solyc04g053030.1	1
Solyc04g053080.4	1
Solyc04g053130.4	1
Solyc04g054190.3	1
Solyc04g054320.4	1
Solyc04g054360.1	1
Solyc04g054370.1	1
Solyc04g054524.1	1
Solyc04g054700.3	1
Solyc04g054735.1	1
Solyc04g054830.4	1
Solyc04g054915.1	1
Solyc04g054930.3	1
Solyc04g055020.2	1
Solyc04g055080.3	1
Solyc04g055180.3	1
Solyc04g056560.4	1
Solyc04g056580.3	1
Solyc04g057780.4	1
Solyc04g057960.4	1
Solyc04g057990.4	1
Solyc04g058100.3	1
Solyc04g058150.3	1
Solyc04g063240.3	1
Solyc04g063245.1	1
Solyc04g064670.3	1
Solyc04g064680.4	1
Solyc04g064850.3	1
Solyc04g064920.4	1
Solyc04g064940.3	1
Solyc04g071087.1	1
Solyc04g071120.3	1
Solyc04g071130.1	1
Solyc04g071140.3	1
Solyc04g071330.4	1
Solyc04g071360.4	1
Solyc04g071490.3	1
Solyc04g071520.3	1
Solyc04g071540.4	1
Solyc04g071920.2	1
Solyc04g071970.4	1
Solyc04g072031.1	1
Solyc04g072140.4	1
Solyc04g072230.4	1
Solyc04g072360.2	1
Solyc04g072440.4	1
Solyc04g072607.1	1
Solyc04g072670.4	1
Solyc04g072810.4	1
Solyc04g074195.1	1
Solyc04g074240.3	1
Solyc04g074310.4	1
Solyc04g074350.3	1
Solyc04g074380.4	1
Solyc04g074535.1	1
Solyc04g074700.4	1
Solyc04g074800.3	1
Solyc04g074870.3	1
Solyc04g076040.3	1
Solyc04g076200.3	1
Solyc04g076220.3	1
Solyc04g076280.4	1
Solyc04g076340.3	1
Solyc04g076690.4	1
Solyc04g076870.4	1
Solyc04g076950.3	1
Solyc04g076970.3	1
Solyc04g077000.3	1
Solyc04g077010.4	1
Solyc04g077140.3	1
Solyc04g077170.3	1
Solyc04g077500.4	1
Solyc04g077535.1	1
Solyc04g077590.4	1
Solyc04g077690.3	1
Solyc04g077770.2	1
Solyc04g077780.3	1
Solyc04g077840.2	1
Solyc04g077860.4	1
Solyc04g078130.4	1
Solyc04g078195.1	1
Solyc04g078320.4	1
Solyc04g078390.3	1
Solyc04g078600.3	1
Solyc04g078610.4	1
Solyc04g078910.3	1
Solyc04g078950.1	1
Solyc04g079040.4	1
Solyc04g079080.2	1
Solyc04g079110.1	1
Solyc04g079120.3	1
Solyc04g079320.4	1
Solyc04g079430.4	1
Solyc04g079470.3	1
Solyc04g079680.4	1
Solyc04g079690.3	1
Solyc04g079780.4	1
Solyc04g079830.2	1
Solyc04g079960.1	1
Solyc04g079970.3	1
Solyc04g080010.4	1
Solyc04g080040.3	1
Solyc04g080060.3	1
Solyc04g080090.4	1
Solyc04g080300.4	1
Solyc04g080420.4	1
Solyc04g080430.3	1
Solyc04g080440.4	1
Solyc04g080450.1	1
Solyc04g080500.3	1
Solyc04g080520.1	1
Solyc04g080540.2	1
Solyc04g080890.4	1
Solyc04g080930.4	1
Solyc04g081290.3	1
Solyc04g081320.4	1
Solyc04g081340.3	1
Solyc04g081460.2	1
Solyc04g081590.4	1
Solyc04g081720.2	1
Solyc04g081840.4	1
Solyc04g081870.4	1
Solyc04g081880.4	1
Solyc04g082020.3	1
Solyc04g082060.4	1
Solyc04g082240.1	1
Solyc04g082250.3	1
Solyc04g082290.4	1
Solyc04g082400.3	1
Solyc04g082420.3	1
Solyc04g082475.1	1
Solyc04g082600.3	1
Solyc04g082630.3	1
Solyc04g082770.4	1
Solyc04g082920.4	1
Solyc04g082930.3	1
Solyc04g082950.4	1
Solyc04g082990.3	1
Solyc04g083010.4	1
Solyc04g150118.1	1
Solyc04g150122.1	1
Solyc04g150134.1	1
Solyc04g150172.1	1
Solyc05g005000.4	1
Solyc05g005010.3	1
Solyc05g005020.4	1
Solyc05g005110.1	1
Solyc05g005120.4	1
Solyc05g005290.4	1
Solyc05g005340.3	1
Solyc05g005400.2	1
Solyc05g005440.3	1
Solyc05g005450.2	1
Solyc05g005480.2	1
Solyc05g005490.4	1
Solyc05g005620.4	1
Solyc05g005830.3	1
Solyc05g006210.3	1
Solyc05g006240.4	1
Solyc05g006410.3	1
Solyc05g006440.4	1
Solyc05g006550.4	1
Solyc05g006610.4	1
Solyc05g006620.3	1
Solyc05g006630.4	1
Solyc05g006650.3	1
Solyc05g006660.4	1
Solyc05g006680.4	1
Solyc05g006690.3	1
Solyc05g006700.4	1
Solyc05g006710.3	1
Solyc05g006740.4	1
Solyc05g006760.4	1
Solyc05g006940.3	1
Solyc05g006990.3	1
Solyc05g007020.4	1
Solyc05g007080.4	1
Solyc05g007120.4	1
Solyc05g007230.4	1
Solyc05g007410.1	1
Solyc05g007420.2	1
Solyc05g007480.1	1
Solyc05g007540.3	1
Solyc05g007590.4	1
Solyc05g007720.1	1
Solyc05g007730.4	1
Solyc05g007880.4	1
Solyc05g007890.4	1
Solyc05g007960.4	1
Solyc05g007970.4	1
Solyc05g007980.3	1
Solyc05g008060.4	1
Solyc05g008070.4	1
Solyc05g008080.3	1
Solyc05g008090.3	1
Solyc05g008100.1	1
Solyc05g008230.3	1
Solyc05g008240.2	1
Solyc05g008770.3	1
Solyc05g008790.4	1
Solyc05g008920.3	1
Solyc05g008930.3	1
Solyc05g008950.4	1
Solyc05g008970.1	1
Solyc05g009060.2	1
Solyc05g009070.4	1
Solyc05g009080.4	1
Solyc05g009710.4	1
Solyc05g009930.3	1
Solyc05g010015.1	1
Solyc05g010060.4	1
Solyc05g010250.3	1
Solyc05g010270.1	1
Solyc05g010280.3	1
Solyc05g010514.1	1
Solyc05g010570.3	1
Solyc05g010600.3	1
Solyc05g010730.3	1
Solyc05g010735.1	1
Solyc05g010750.3	1
Solyc05g010810.1	1
Solyc05g011810.4	1
Solyc05g012010.3	1
Solyc05g012110.4	1
Solyc05g012230.4	1
Solyc05g012540.4	1
Solyc05g012550.4	1
Solyc05g012560.3	1
Solyc05g012640.3	1
Solyc05g012650.4	1
Solyc05g013300.1	1
Solyc05g013310.1	1
Solyc05g013390.1	1
Solyc05g013480.4	1
Solyc05g013510.4	1
Solyc05g013570.3	1
Solyc05g014054.1	1
Solyc05g014175.1	1
Solyc05g014190.4	1
Solyc05g014260.3	1
Solyc05g014280.4	1
Solyc05g014460.3	1
Solyc05g014505.1	1
Solyc05g014700.3	1
Solyc05g015050.3	1
Solyc05g015070.4	1
Solyc05g015470.1	1
Solyc05g015500.4	1
Solyc05g015720.2	1
Solyc05g015780.1	1
Solyc05g015800.3	1
Solyc05g015815.1	1
Solyc05g015890.4	1
Solyc05g015980.3	1
Solyc05g016180.3	1
Solyc05g016230.3	1
Solyc05g016410.3	1
Solyc05g016713.1	1
Solyc05g016717.1	1
Solyc05g017955.1	1
Solyc05g018030.1	1
Solyc05g018120.2	1
Solyc05g018130.3	1
Solyc05g018403.1	1
Solyc05g018410.3	1
Solyc05g018413.1	1
Solyc05g018490.3	1
Solyc05g018510.3	1
Solyc05g018710.3	1
Solyc05g021160.2	1
Solyc05g021165.1	1
Solyc05g021190.2	1
Solyc05g021245.1	1
Solyc05g021370.2	1
Solyc05g023720.1	1
Solyc05g023740.3	1
Solyc05g023760.3	1
Solyc05g024190.3	1
Solyc05g024200.2	1
Solyc05g024260.3	1
Solyc05g025510.3	1
Solyc05g025590.4	1
Solyc05g025870.4	1
Solyc05g025890.3	1
Solyc05g025900.3	1
Solyc05g025910.3	1
Solyc05g026080.4	1
Solyc05g026215.1	1
Solyc05g026260.1	1
Solyc05g026595.1	1
Solyc05g039960.1	1
Solyc05g041200.4	1
Solyc05g041770.3	1
Solyc05g041860.4	1
Solyc05g041870.2	1
Solyc05g042030.3	1
Solyc05g042070.4	1
Solyc05g043390.2	1
Solyc05g044500.1	1
Solyc05g044555.1	1
Solyc05g046270.3	1
Solyc05g047580.4	1
Solyc05g047610.3	1
Solyc05g047680.4	1
Solyc05g048770.3	1
Solyc05g048810.4	1
Solyc05g049900.3	1
Solyc05g049990.4	1
Solyc05g050007.1	1
Solyc05g050050.1	1
Solyc05g050170.1	1
Solyc05g050230.4	1
Solyc05g050330.3	1
Solyc05g050460.1	1
Solyc05g050510.3	1
Solyc05g050520.4	1
Solyc05g050690.2	1
Solyc05g050750.1	1
Solyc05g050790.3	1
Solyc05g050840.3	1
Solyc05g050980.3	1
Solyc05g051300.1	1
Solyc05g051345.1	1
Solyc05g051560.4	1
Solyc05g051580.3	1
Solyc05g051610.3	1
Solyc05g051630.4	1
Solyc05g051660.1	1
Solyc05g051700.3	1
Solyc05g051760.2	1
Solyc05g051800.3	1
Solyc05g051850.3	1
Solyc05g051875.1	1
Solyc05g051970.4	1
Solyc05g052030.1	1
Solyc05g052050.1	1
Solyc05g052230.1	1
Solyc05g052470.3	1
Solyc05g052590.1	1
Solyc05g052610.3	1
Solyc05g052630.4	1
Solyc05g052715.1	1
Solyc05g052720.1	1
Solyc05g052820.3	1
Solyc05g052910.4	1
Solyc05g053040.3	1
Solyc05g053270.1	1
Solyc05g053350.3	1
Solyc05g053410.4	1
Solyc05g053760.4	1
Solyc05g053770.4	1
Solyc05g053820.3	1
Solyc05g054030.3	1
Solyc05g054130.4	1
Solyc05g054210.3	1
Solyc05g054230.4	1
Solyc05g054410.4	1
Solyc05g054500.1	1
Solyc05g054750.3	1
Solyc05g054850.1	1
Solyc05g054880.3	1
Solyc05g054920.4	1
Solyc05g055060.3	1
Solyc05g055130.1	1
Solyc05g055160.3	1
Solyc05g055180.3	1
Solyc05g055190.1	1
Solyc05g055210.3	1
Solyc05g055330.3	1
Solyc05g055343.2	1
Solyc05g055480.3	1
Solyc05g055510.3	1
Solyc05g055520.1	1
Solyc05g055560.1	1
Solyc05g055740.4	1
Solyc05g055750.3	1
Solyc05g055790.4	1
Solyc05g055840.4	1
Solyc05g055870.3	1
Solyc05g055940.3	1
Solyc05g055970.4	1
Solyc05g056000.3	1
Solyc05g056030.3	1
Solyc05g056050.3	1
Solyc05g056060.4	1
Solyc05g056110.3	1
Solyc05g056140.4	1
Solyc05g056220.3	1
Solyc05g056240.3	1
Solyc05g056300.4	1
Solyc05g056320.3	1
Solyc05g056370.4	1
Solyc05g056460.4	1
Solyc05g056520.4	1
Solyc05g150109.1	1
Solyc05g150117.1	1
Solyc06g005010.1	1
Solyc06g005180.1	1
Solyc06g005330.3	1
Solyc06g005410.3	1
Solyc06g005450.1	1
Solyc06g005590.4	1
Solyc06g005700.1	1
Solyc06g005710.3	1
Solyc06g005740.3	1
Solyc06g005870.1	1
Solyc06g005910.4	1
Solyc06g005950.3	1
Solyc06g005960.4	1
Solyc06g007110.3	1
Solyc06g007370.1	1
Solyc06g007430.3	1
Solyc06g007440.4	1
Solyc06g007480.3	1
Solyc06g007510.3	1
Solyc06g007560.3	1
Solyc06g007800.4	1
Solyc06g008010.3	1
Solyc06g008050.4	1
Solyc06g008053.1	1
Solyc06g008057.1	1
Solyc06g008240.3	1
Solyc06g008250.3	1
Solyc06g008350.3	1
Solyc06g008440.1	1
Solyc06g008490.3	1
Solyc06g008580.3	1
Solyc06g008690.1	1
Solyc06g008750.1	1
Solyc06g008760.1	1
Solyc06g008820.3	1
Solyc06g008960.3	1
Solyc06g009000.1	1
Solyc06g009050.3	1
Solyc06g009160.4	1
Solyc06g009250.2	1
Solyc06g009335.1	1
Solyc06g009340.4	1
Solyc06g009370.4	1
Solyc06g011665.1	1
Solyc06g016770.3	1
Solyc06g016790.3	1
Solyc06g017977.1	1
Solyc06g033955.1	1
Solyc06g035690.3	1
Solyc06g035810.1	1
Solyc06g048410.4	1
Solyc06g048570.3	1
Solyc06g049040.4	1
Solyc06g049050.3	1
Solyc06g050160.4	1
Solyc06g050170.4	1
Solyc06g050225.1	1
Solyc06g050565.1	1
Solyc06g050610.3	1
Solyc06g050620.3	1
Solyc06g050710.4	1
Solyc06g050790.3	1
Solyc06g051000.2	1
Solyc06g051130.1	1
Solyc06g051140.4	1
Solyc06g051250.1	1
Solyc06g051400.3	1
Solyc06g051440.4	1
Solyc06g051450.2	1
Solyc06g051820.4	1
Solyc06g051900.3	1
Solyc06g051910.3	1
Solyc06g051980.4	1
Solyc06g052010.2	1
Solyc06g053170.4	1
Solyc06g053310.3	1
Solyc06g053720.3	1
Solyc06g053750.3	1
Solyc06g053830.3	1
Solyc06g053840.3	1
Solyc06g053860.3	1
Solyc06g053910.4	1
Solyc06g054150.1	1
Solyc06g054220.2	1
Solyc06g054260.1	1
Solyc06g054280.1	1
Solyc06g054290.3	1
Solyc06g054380.4	1
Solyc06g054400.3	1
Solyc06g054460.1	1
Solyc06g054540.3	1
Solyc06g054550.3	1
Solyc06g054570.1	1
Solyc06g054580.4	1
Solyc06g054660.1	1
Solyc06g059810.1	1
Solyc06g060060.4	1
Solyc06g060070.3	1
Solyc06g060120.3	1
Solyc06g060140.4	1
Solyc06g060310.3	1
Solyc06g060540.3	1
Solyc06g060610.2	1
Solyc06g060630.1	1
Solyc06g060770.3	1
Solyc06g060830.3	1
Solyc06g060880.4	1
Solyc06g060940.2	1
Solyc06g061000.3	1
Solyc06g061080.3	1
Solyc06g061120.4	1
Solyc06g061240.4	1
Solyc06g062440.4	1
Solyc06g062450.3	1
Solyc06g062460.3	1
Solyc06g062480.4	1
Solyc06g062640.1	1
Solyc06g062720.2	1
Solyc06g062970.3	1
Solyc06g063020.4	1
Solyc06g063230.3	1
Solyc06g063370.3	1
Solyc06g064440.3	1
Solyc06g064540.3	1
Solyc06g064550.3	1
Solyc06g064610.1	1
Solyc06g064760.2	1
Solyc06g065040.4	1
Solyc06g065200.4	1
Solyc06g065260.3	1
Solyc06g065380.4	1
Solyc06g065480.4	1
Solyc06g065600.1	1
Solyc06g065660.1	1
Solyc06g065900.4	1
Solyc06g065940.4	1
Solyc06g065960.1	1
Solyc06g066030.4	1
Solyc06g066180.4	1
Solyc06g066270.1	1
Solyc06g066330.3	1
Solyc06g066460.3	1
Solyc06g066550.3	1
Solyc06g066640.3	1
Solyc06g066700.1	1
Solyc06g066770.1	1
Solyc06g066780.3	1
Solyc06g066853.1	1
Solyc06g068055.1	1
Solyc06g068210.3	1
Solyc06g068220.3	1
Solyc06g068250.1	1
Solyc06g068260.3	1
Solyc06g068340.3	1
Solyc06g068430.4	1
Solyc06g068490.3	1
Solyc06g068500.3	1
Solyc06g068550.4	1
Solyc06g068660.3	1
Solyc06g068680.3	1
Solyc06g068690.4	1
Solyc06g068760.3	1
Solyc06g068790.4	1
Solyc06g068940.4	1
Solyc06g068950.4	1
Solyc06g069030.3	1
Solyc06g069120.3	1
Solyc06g069240.2	1
Solyc06g069310.3	1
Solyc06g069370.4	1
Solyc06g069410.3	1
Solyc06g069600.3	1
Solyc06g069730.3	1
Solyc06g069760.3	1
Solyc06g069880.1	1
Solyc06g070980.3	1
Solyc06g071020.3	1
Solyc06g071090.3	1
Solyc06g071140.3	1
Solyc06g071220.1	1
Solyc06g071230.3	1
Solyc06g071430.3	1
Solyc06g071510.3	1
Solyc06g071730.3	1
Solyc06g071780.4	1
Solyc06g071920.4	1
Solyc06g071980.3	1
Solyc06g072000.3	1
Solyc06g072017.1	1
Solyc06g072500.2	1
Solyc06g072700.3	1
Solyc06g072710.3	1
Solyc06g072780.2	1
Solyc06g072800.4	1
Solyc06g072940.3	1
Solyc06g072950.3	1
Solyc06g072980.4	1
Solyc06g073030.3	1
Solyc06g073100.4	1
Solyc06g073120.4	1
Solyc06g073155.1	1
Solyc06g073170.1	1
Solyc06g073180.3	1
Solyc06g073230.4	1
Solyc06g073290.1	1
Solyc06g073320.3	1
Solyc06g073420.3	1
Solyc06g073450.4	1
Solyc06g073540.4	1
Solyc06g073670.4	1
Solyc06g073810.4	1
Solyc06g073930.4	1
Solyc06g073950.3	1
Solyc06g073960.4	1
Solyc06g074200.4	1
Solyc06g074210.3	1
Solyc06g074220.3	1
Solyc06g074280.2	1
Solyc06g074330.3	1
Solyc06g074365.1	1
Solyc06g074510.4	1
[truncated: 26,507 more rows]
