# Supplementary material for: The Characteristics and Expression Analysis of the Tomato KWL Gene Family Under Biotic Stress
Source: Genes (Basel). 2024 Nov 29;15(12):1555. doi: 10.3390/genes15121555 (PMC11675693; doi:10.3390/genes15121555)
Supplement: Supplementary file 1 [file genes-15-01555-s001.zip › Table S7 The expression level of SlKWLs obtain from RNA-seq and RT-qPCR data.xlsx]

## Sheet: RNA-seq data
	S0_1	S0_2	S0_3	S12_1	S12_2	S12_3	S24_1	S24_2	S24_3	S48_1	S48_2	S48_3	R0_1	R0_2	R0_3	R12_1	R12_2	R12_3	R24_1	R24_2	R24_3	R48_1	R48_2	R48_3
SlKWL1	0	0	0	0	0	0	0	0	0	0	0	0	0	0	0	0	0	0	0	0	0	0	0	0
SlKWL2	0.079793	0.247923	0	0.154098	0.193602	0	0.071268	0	0.105858	0.336115	0.527084	1.10197	0	0.194465	0	0.267629	0.529566	0.536626	0.149674	0.451123	0.201874	1.44079	2.17058	0.939207
SlKWL3	0	0	0.326558	0.194145	0.289459	0.167938	0.048164	0	0.069148	0	0.068019	0.115301	0.107009	0.1583	0.096496	0.085486	0.180394	0.145606	0.014889	0.081149	0.103814	0.144623	0.419666	0.098171
SlKWL4	0	0	0.068393	0.186421	0.119387	0.075146	0	0	0.056976	0.044969	0	0	0.038419	0	0	0.136098	0.142903	0.100991	0	0.152301	0.045668	0.068907	0.051241	0.040721
SlKWL5	0	0	0	0	0	0	0	0	0	0	0	0	0	0	0	0	0	0	0	0	0	0	0	0
SlKWL6	0	0	0	0	0	0	0	0	0	0	0	0	0	0	0	0	0	0	0	0	0	0	0	0
SlKWL7	0	0	0	0	0	0	0	0	0	0	0	0	0	0	0	0	0	0	0	0	0	0	0	0
SlKWL8	0	0	0	0	0	0	0	0	0	0	0	0	0	0	0	0	0	0	0	0	0	0.182714	0.192019	0.096645
SlKWL9	0	0	0	0.299363	0	0.324967	0.120081	0.092862	0	0.744039	1.96321	4.05211	0	0	0.050746	0.01405	0.548273	0	0	0	0.126171	1.38896	11.3932	6.55638
SlKWL10	0	0	0	0	0	0	0	0	0	0	0	0	0	0	0	0	0	0	0	0	0	0	0	0
SlKWL11	0	0	0	0	0	0	0	0	0	0.089077	0	0	0	0	0.046215	0	0	0	0	0	0	0	0	0
SlKWL12	0	0	0	0.214392	0.343784	0.133134	1.06683	0.63805	0.241714	0.164714	13.6927	0.503983	0.078908	0.142069	0.31875	0.057521	0.067611	0.451509	0.504676	0.100073	0.215064	2.68074	11.5188	3.40825

## Sheet: RT-qPCR data
	S0_1	S0_2	S0_3	S12_1	S12_2	S12_3	S24_1	S24_2	S24_3	S48_1	S48_2	S48_3	R0_1	R0_2	R0_3	R12_1	R12_2	R12_3	R24_1	R24_2	R24_3	R48_1	R48_2	R48_3
SlKWL2	0.21996	0.34259	0.28003	0.25809	0.21378	0.28193	0.39047	0.44987	0.49581	1.33206	1.43923	1.38583	0.38019	0.36406	0.34101	1.47333	1.57247	1.51008	0.22769	0.27651	0.23634	2.71754	2.56815	2.87597
SlKWL3	0.35996	0.49107	0.40621	1.73611	1.87381	1.83176	0.99055	0.89141	0.95793	0.60194	0.67129	0.61092	0.6454	0.60272	0.61065	0.41013	0.42654	0.44053	1.51961	1.63483	1.48685	4.06545	4.12821	4.28359
SlKWL4	0.29354	0.32655	0.36006	0.51786	0.58193	0.52437	1.30552	1.42721	1.38796	0.70285	0.62608	0.78426	0.24957	0.23589	0.24566	0.36808	0.31448	0.35167	1.36863	1.29084	1.30239	2.69435	2.44602	2.14004
SlKWL9	0.28071	0.22566	0.33455	0.45525	0.37382	0.42573	0.62588	0.73393	0.65569	1.84255	1.96723	1.92839	0.53689	0.95483	0.57048	0.33292	0.24838	0.34102	0.84553	0.92224	0.81784	2.34601	2.33024	2.45126
SlKWL12	0.31016	0.24337	0.37181	0.45098	0.49034	0.39441	0.70831	0.73421	0.79892	1.47406	1.55312	1.50337	0.37501	0.37952	0.33979	0.29445	0.26462	0.26284	0.4912	0.41077	0.55554	1.78325	1.87649	1.75777
